# Supplementary material for: The drivers of avian‐haemosporidian prevalence in tropical lowland forests of New Guinea in three dimensions
Source: Ecol Evol. 2022 Feb 14;12(2):e8497. doi: 10.1002/ece3.8497 (PMC8844478; doi:10.1002/ece3.8497)
Supplement: Supplementary file 2 — Table S1 [file ECE3-12-e8497-s001.xlsx]

## Sheet: Hoja1
ID	Species	Family	Guild	Location	Latitude	Longitude	District	Date_year	Mass	Parasite	Haemoproteus	Parahaemoproteus	Leucocytozoon	Plasmodium	Parasite_Lineage_MalAvi	Parasite_Lineage_Corrected	Identity	Sex_PCR	Precipitation_Total_2015_Site	Temp_min_2015_Sites	Temp_Max_site_2015	Vegetation_type	DistancetoCity_m	Distance_Roads_m	Closeto	Distance_Sea_m	Distance_River_m	Sea_level_m	NDVI
017-13739	Arses insularis	Monarchidae	Frugivore_Nectarivore	OHU	-5.23289	145.679	Madang	2015		1	1	0	0	0	MONGUT02	MONGUT02	394/395 (99%)	M	315.712	20.6661	29.77	Rainfed_croplands	16698.7	1775.01	Human	16260	1034.87	48	0.89404
01A-17004	Toxorhamphus novaguineae	Melanocharitidae	Insectivore_Nectarivore	WCA_Haus_blo_Ukiam	-5.25192	145.073	Madang	2015	11.25	0	0	0	0	0	0		0	M	315.712	20.6661	29.77	Rainfed_croplands	16698.7	1775.01	Human	16260	1034.87	48	0.89404
01A-17015	Toxorhamphus novaguineae	Melanocharitidae	Insectivore_Nectarivore	WCA_Haus_blo_Ukiam	-5.25192	145.073	Madang	2015	9.25	0	0	0	0	0	0		0		315.712	20.6661	29.77	Rainfed_croplands	16698.7	1775.01	Human	16260	1034.87	48	0.89404
01A-77006	Melanocharis nigra	Melanocharitidae	Frugivore_Nectarivore	WCA_Haus_blo_Ukiam	-5.25192	145.073	Madang	2015	10.75	1	1	0	0	0	MELNIG03	MELNIG03	421/425 (99%)	M	315.712	20.6661	29.77	Rainfed_croplands	16698.7	1775.01	Human	16260	1034.87	48	0.89404
01A-77013	Melanocharis nigra	Melanocharitidae	Frugivore_Nectarivore	WCA_Haus_blo_Ukiam	-5.25192	145.073	Madang	2015	10	1	1	0	0	0	MELVER03	CVI_57	437/446 (98%)	F	315.712	20.6661	29.77	Rainfed_croplands	16698.7	1775.01	Human	16260	1034.87	48	0.89404
01A-77014	Melanocharis nigra	Melanocharitidae	Frugivore_Nectarivore	WCA_Haus_blo_Ukiam	-5.25192	145.073	Madang	2015		1	1	0	0	0	MELNIG03	MELNIG03	447/450 (99%)		315.712	20.6661	29.77	Rainfed_croplands	16698.7	1775.01	Human	16260	1034.87	48	0.89404
01A-77017	Melanocharis nigra	Melanocharitidae	Frugivore_Nectarivore	WCA_Haus_blo_Ukiam	-5.25192	145.073	Madang	2015	11.75	1	1	0	0	0	MELNIG02	MELNIG02	448/449 (99%)	F	315.712	20.6661	29.77	Rainfed_croplands	16698.7	1775.01	Human	16260	1034.87	48	0.89404
01A-77018	Toxorhamphus novaguineae	Melanocharitidae	Insectivore_Nectarivore	WCA_W4	-5.20445	145.05	Madang	2015	9.25	1	0	0	0	1	SYMGUT02	SYMGUT02	478/479		315.712	20.6661	29.77	Rainfed_croplands	16698.7	1775.01	Human	16260	1034.87	48	0.89404
01A-77019	Toxorhamphus novaguineae	Melanocharitidae	Insectivore_Nectarivore	WCA_W4	-5.20445	145.05	Madang	2015	12	1	1	0	0	0	PTIMAG01	CVI_82	416/425 (98%)		315.712	20.6661	29.77	Rainfed_croplands	16698.7	1775.01	Human	16260	1034.87	48	0.89404
01A-77030	Toxorhamphus novaguineae	Melanocharitidae	Insectivore_Nectarivore	WCA_W4	-5.20445	145.05	Madang	2015	13.5	1	1	0	0	0	TYRVOC01	CVI_113	181/184 (98%)		315.712	20.6661	29.77	Rainfed_croplands	16698.7	1775.01	Human	16260	1034.87	48	0.89404
01A-77031	Toxorhamphus novaguineae	Melanocharitidae	Insectivore_Nectarivore	WCA_W4	-5.20445	145.05	Madang	2015	12.75	1	1	0	0	0	SPIPAS06	SPIPAS06	352/355 (99%)	M	315.712	20.6661	29.77	Rainfed_croplands	16698.7	1775.01	Human	16260	1034.87	48	0.89404
01A-77032	Toxorhamphus novaguineae	Melanocharitidae	Insectivore_Nectarivore	WCA_W4	-5.20445	145.05	Madang	2015	9.25	0	0	0	0	0	0		0	M	315.712	20.6661	29.77	Rainfed_croplands	16698.7	1775.01	Human	16260	1034.87	48	0.89404
01A-77034	Melanocharis nigra	Melanocharitidae	Frugivore_Nectarivore	WCA_W4	-5.20445	145.05	Madang	2015	14.5	1	1	0	0	0	MELNIG02	MELNIG02	367/369 (99%)	F	315.712	20.6661	29.77	Rainfed_croplands	16698.7	1775.01	Human	16260	1034.87	48	0.89404
01A-77035	Toxorhamphus novaguineae	Melanocharitidae	Insectivore_Nectarivore	WCA_W4	-5.20445	145.05	Madang	2015	11.75	0	0	0	0	0	0		0	M	315.712	20.6661	29.77	Rainfed_croplands	16698.7	1775.01	Human	16260	1034.87	48	0.89404
01A-77037	Melanocharis nigra	Melanocharitidae	Frugivore_Nectarivore	WCA_Nindemeking	-5.21288	145.072	Madang	2015	11	1	1	0	0	0	MELNIG02	CVI_34	266/272 (98%)	F	315.712	20.6661	29.77	Rainfed_croplands	16698.7	1775.01	Human	16260	1034.87	48	0.89404
01A-77038	Melanocharis nigra	Melanocharitidae	Frugivore_Nectarivore	WCA_Nindemeking	-5.21288	145.072	Madang	2015	12	1	1	0	0	0	MELNIG03	CVI_39	349/356 (98%)	M	315.712	20.6661	29.77	Rainfed_croplands	16698.7	1775.01	Human	16260	1034.87	48	0.89404
01A-77047	Melanocharis nigra	Melanocharitidae	Frugivore_Nectarivore	WCA_Nindemeking	-5.21288	145.072	Madang	2015	11.5	1	1	0	0	0	MELVER03	CVI_51	0.98	F	315.712	20.6661	29.77	Rainfed_croplands	16698.7	1775.01	Human	16260	1034.87	48	0.89404
01A-77050	Toxorhamphus novaguineae	Melanocharitidae	Insectivore_Nectarivore	WCA_W2	-5.23922	145.116	Madang	2015	10	1	1	0	0	0	PTIMAG01	CVI_83	403/412 (98%)	F	315.712	20.6661	29.77	Rainfed_croplands	16698.7	1775.01	Human	16260	1034.87	48	0.89404
01A-77052	Toxorhamphus novaguineae	Melanocharitidae	Insectivore_Nectarivore	WCA_W2	-5.23922	145.116	Madang	2015	9.5	0	0	0	0	0	0		0		315.712	20.6661	29.77	Rainfed_croplands	16698.7	1775.01	Human	16260	1034.87	48	0.89404
01A-77053	Toxorhamphus novaguineae	Melanocharitidae	Insectivore_Nectarivore	WCA_W2	-5.23922	145.116	Madang	2015	12	0	0	0	0	0	0		0	M	315.712	20.6661	29.77	Rainfed_croplands	16698.7	1775.01	Human	16260	1034.87	48	0.89404
01A-77055	Toxorhamphus novaguineae	Melanocharitidae	Insectivore_Nectarivore	WCA_W2	-5.23922	145.116	Madang	2015	12	1	1	0	0	0	SPIPAS06	SPIPAS06	352/357 (99%)		315.712	20.6661	29.77	Rainfed_croplands	16698.7	1775.01	Human	16260	1034.87	48	0.89404
01A-77058	Toxorhamphus novaguineae	Melanocharitidae	Insectivore_Nectarivore	WCA_W2	-5.23922	145.116	Madang	2015	12.5	0	0	0	0	0	0		0		315.712	20.6661	29.77	Rainfed_croplands	16698.7	1775.01	Human	16260	1034.87	48	0.89404
01A-77059	Melanocharis nigra	Melanocharitidae	Frugivore_Nectarivore	WCA_W1	-5.23818	145.178	Madang	2015	10	1	1	0	0	0	MELVER01	CVI_32	0.98	F	315.712	20.6661	29.77	Rainfed_croplands	16698.7	1775.01	Human	16260	1034.87	48	0.89404
01A-77062	Melanocharis nigra	Melanocharitidae	Frugivore_Nectarivore	WCA_W1	-5.23818	145.178	Madang	2015	10.75	1	1	0	0	0	MELNIG02	CVI_33	0.98	F	315.712	20.6661	29.77	Rainfed_croplands	16698.7	1775.01	Human	16260	1034.87	48	0.89404
01A-77063	Melanocharis nigra	Melanocharitidae	Frugivore_Nectarivore	WCA_W1	-5.23818	145.178	Madang	2015	12.5	1	1	0	0	0	MELNIG04	CVI_45	417/425 (98%)	M	315.712	20.6661	29.77	Rainfed_croplands	16698.7	1775.01	Human	16260	1034.87	48	0.89404
01A-77065	Toxorhamphus novaguineae	Melanocharitidae	Insectivore_Nectarivore	WCA_W1	-5.23818	145.178	Madang	2015	10	0	0	0	0	0	0		0	F	315.712	20.6661	29.77	Rainfed_croplands	16698.7	1775.01	Human	16260	1034.87	48	0.89404
01A-77070	Toxorhamphus novaguineae	Melanocharitidae	Insectivore_Nectarivore	OHU	-5.23289	145.679	Madang	2015	13	0	0	0	0	0	0		0	M	315.712	20.6661	29.77	Rainfed_croplands	16698.7	1775.01	Human	16260	1034.87	48	0.89404
01A-77071	Toxorhamphus novaguineae	Melanocharitidae	Insectivore_Nectarivore	OHU	-5.23289	145.679	Madang	2015	12.75	1	1	0	0	0	SYMGUT02	SYMGUT02	424/429 (99%)		315.712	20.6661	29.77	Rainfed_croplands	16698.7	1775.01	Human	16260	1034.87	48	0.89404
01A-77072	Toxorhamphus novaguineae	Melanocharitidae	Insectivore_Nectarivore	OHU	-5.23289	145.679	Madang	2015	18.25	0	0	0	0	0	0		0		315.712	20.6661	29.77	Rainfed_croplands	16698.7	1775.01	Human	16260	1034.87	48	0.89404
01A-77081	Toxorhamphus novaguineae	Melanocharitidae	Insectivore_Nectarivore	OHU	-5.23289	145.679	Madang	2015	14.75	0	0	0	0	0	0		0		315.712	20.6661	29.77	Rainfed_croplands	16698.7	1775.01	Human	16260	1034.87	48	0.89404
01A-77083	Toxorhamphus novaguineae	Melanocharitidae	Insectivore_Nectarivore	OHU	-5.23289	145.679	Madang	2015	10	0	0	0	0	0	0		0	F	315.712	20.6661	29.77	Rainfed_croplands	16698.7	1775.01	Human	16260	1034.87	48	0.89404
01A-77087	Toxorhamphus novaguineae	Melanocharitidae	Insectivore_Nectarivore	OHU	-5.23289	145.679	Madang	2015	13	0	0	0	0	0	0		0	M	315.712	20.6661	29.77	Rainfed_croplands	16698.7	1775.01	Human	16260	1034.87	48	0.89404
01A-77092	Toxorhamphus novaguineae	Melanocharitidae	Insectivore_Nectarivore	OHU	-5.23289	145.679	Madang	2015	11	0	0	0	0	0	0		0		315.712	20.6661	29.77	Rainfed_croplands	16698.7	1775.01	Human	16260	1034.87	48	0.89404
01A-77093	Toxorhamphus novaguineae	Melanocharitidae	Insectivore_Nectarivore	OHU	-5.23289	145.679	Madang	2015	10.75	1	1	0	0	0	SPIPAS06	SPIPAS06	350/355 (99%)		315.712	20.6661	29.77	Rainfed_croplands	16698.7	1775.01	Human	16260	1034.87	48	0.89404
027-13605	Rhipidura leucothorax	Rhipiduridae	Insectivore	WCA_Haus_blo_Ukiam	-5.25192	145.073	Madang	2015		0	0	0	0	0	0		0		315.712	20.6661	29.77	Rainfed_croplands	16698.7	1775.01	Human	16260	1034.87	48	0.89404
027-13608	Arses insularis	Monarchidae	Frugivore_Nectarivore	WCA_Haus_blo_Ukiam	-5.25192	145.073	Madang	2015	17	1	1	0	0	0	MONGUT02	MONGUT02	479/479		315.712	20.6661	29.77	Rainfed_croplands	16698.7	1775.01	Human	16260	1034.87	48	0.89404
027-13613	Arses insularis	Monarchidae	Frugivore_Nectarivore	WCA_Haus_blo_Ukiam	-5.25192	145.073	Madang	2015	16.25	1	1	0	0	0	DACGAU01	DACGAU01	430/432 (99%)	M	315.712	20.6661	29.77	Rainfed_croplands	16698.7	1775.01	Human	16260	1034.87	48	0.89404
027-13614	Arses insularis	Monarchidae	Frugivore_Nectarivore	WCA_Haus_blo_Ukiam	-5.25192	145.073	Madang	2015	15.25	0	0	0	0	0	0		0		315.712	20.6661	29.77	Rainfed_croplands	16698.7	1775.01	Human	16260	1034.87	48	0.89404
027-13621	Rhipidura leucothorax	Rhipiduridae	Insectivore	WCA_Haus_blo_Ukiam	-5.25192	145.073	Madang	2015	17.5	0	0	0	0	0	0		0		315.712	20.6661	29.77	Rainfed_croplands	16698.7	1775.01	Human	16260	1034.87	48	0.89404
027-13622	Rhipidura leucothorax	Rhipiduridae	Insectivore	WCA_Haus_blo_Ukiam	-5.25192	145.073	Madang	2015	16.5	0	0	0	0	0	0		0		315.712	20.6661	29.77	Rainfed_croplands	16698.7	1775.01	Human	16260	1034.87	48	0.89404
027-13623	Rhipidura leucothorax	Rhipiduridae	Insectivore	WCA_Haus_blo_Ukiam	-5.25192	145.073	Madang	2015	19.25	0	0	0	0	0	0		0		315.712	20.6661	29.77	Rainfed_croplands	16698.7	1775.01	Human	16260	1034.87	48	0.89404
027-13624	Symposiachrus guttula	Monarchidae	Insectivore	WCA_Haus_blo_Ukiam	-5.25192	145.073	Madang	2015	19	1	1	0	0	0	DACGAU01	DACGAU01	412/414 (99%)		315.712	20.6661	29.77	Rainfed_croplands	16698.7	1775.01	Human	16260	1034.87	48	0.89404
027-13632	Rhipidura leucothorax	Rhipiduridae	Insectivore	WCA_W4	-5.20445	145.05	Madang	2015	17.25	0	0	0	0	0	0		0		315.712	20.6661	29.77	Rainfed_croplands	16698.7	1775.01	Human	16260	1034.87	48	0.89404
027-13643	Arses insularis	Monarchidae	Frugivore_Nectarivore	WCA_W4	-5.20445	145.05	Madang	2015	17.75	1	1	0	0	0	PTIMAG01	CVI_74	408/415 (98%)	M	343.094	21.7818	30.14	Broadleaved Evergreen Closed to Open Trees // Semi-Deciduous Closed to Open Trees	36368.2	383.802	Human	40770	1911.56	128	0.965517
027-13644	Symposiachrus guttula	Monarchidae	Insectivore	WCA_W4	-5.20445	145.05	Madang	2015	14.5	1	1	0	0	0	SYMGUT02		455/456	F	343.094	21.7818	30.14	Broadleaved Evergreen Closed to Open Trees // Semi-Deciduous Closed to Open Trees	36368.2	383.802	Human	40770	1911.56	128	0.965517
027-13645	Symposiachrus guttula	Monarchidae	Insectivore	WCA_W4	-5.20445	145.05	Madang	2015	16.75	1	1	0	0	0	TODSAN01	CVI_108	226/230 (98%)		343.094	21.7818	30.14	Broadleaved Evergreen Closed to Open Trees // Semi-Deciduous Closed to Open Trees	36368.2	383.802	Human	40770	1911.56	128	0.965517
027-13646	Rhipidura leucothorax	Rhipiduridae	Insectivore	WCA_W4	-5.20445	145.05	Madang	2015	19.5	0	0	0	0	0	0		0		343.094	21.7818	30.14	Broadleaved Evergreen Closed to Open Trees // Semi-Deciduous Closed to Open Trees	36368.2	383.802	Human	40770	1911.56	128	0.965517
027-13649	Symposiachrus guttula	Monarchidae	Insectivore	WCA_W4	-5.20445	145.05	Madang	2015	16.5	1	1	0	0	0	SYMGUT02	SYMGUT02	397/398 (99%)		343.094	21.7818	30.14	Broadleaved Evergreen Closed to Open Trees // Semi-Deciduous Closed to Open Trees	36368.2	383.802	Human	40770	1911.56	128	0.965517
027-13653	Arses insularis	Monarchidae	Frugivore_Nectarivore	WCA_W4	-5.20445	145.05	Madang	2015	18.75	1	1	0	0	0	PTIMAG01	CVI_72	411/419 (98%)	F	343.094	21.7818	30.14	Broadleaved Evergreen Closed to Open Trees // Semi-Deciduous Closed to Open Trees	36368.2	383.802	Human	40770	1911.56	128	0.965517
027-13656	Arses insularis	Monarchidae	Frugivore_Nectarivore	WCA_Nindemeking	-5.21288	145.072	Madang	2015	14.75	1	1	0	0	0	PTIMAG01	CVI_70	417/425 (98%)	M	343.094	21.7818	30.14	Broadleaved Evergreen Closed to Open Trees // Semi-Deciduous Closed to Open Trees	36368.2	383.802	Human	40770	1911.56	128	0.965517
027-13657	Symposiachrus guttula	Monarchidae	Insectivore	WCA_Nindemeking	-5.21288	145.072	Madang	2015	16.5	1	1	0	0	0	SYMGUT02	SYMGUT02	394/394 (100%)	F	343.094	21.7818	30.14	Broadleaved Evergreen Closed to Open Trees // Semi-Deciduous Closed to Open Trees	36368.2	383.802	Human	40770	1911.56	128	0.965517
027-13663	Symposiachrus guttula	Monarchidae	Insectivore	WCA_Nindemeking	-5.21288	145.072	Madang	2015	16.5	1	1	0	0	0	SYMGUT02	SYMGUT02	399/400 (99%)	M	343.094	21.7818	30.14	Broadleaved Evergreen Closed to Open Trees // Semi-Deciduous Closed to Open Trees	36368.2	383.802	Human	40770	1911.56	128	0.965517
027-13671	Arses insularis	Monarchidae	Frugivore_Nectarivore	WCA_Nindemeking	-5.21288	145.072	Madang	2015	17.5	1	1	0	0	0	MONGUT02	MONGUT02	448/450 (99%)	F	343.094	21.7818	30.14	Broadleaved Evergreen Closed to Open Trees // Semi-Deciduous Closed to Open Trees	36368.2	383.802	Human	40770	1911.56	128	0.965517
027-13674	Arses insularis	Monarchidae	Frugivore_Nectarivore	WCA_Nindemeking	-5.21288	145.072	Madang	2015	18	1	1	0	0	0	MONGUT02	MONGUT02	325/327 (99%)	F	343.094	21.7818	30.14	Broadleaved Evergreen Closed to Open Trees // Semi-Deciduous Closed to Open Trees	36368.2	383.802	Human	40770	1911.56	128	0.965517
027-13677	Arses insularis	Monarchidae	Frugivore_Nectarivore	WCA_Nindemeking	-5.21288	145.072	Madang	2015	17	1	1	0	0	0	MONGUT02	CVI_59	414/422 (98%)	F	343.094	21.7818	30.14	Broadleaved Evergreen Closed to Open Trees // Semi-Deciduous Closed to Open Trees	36368.2	383.802	Human	40770	1911.56	128	0.965517
027-13683	Symposiachrus guttula	Monarchidae	Insectivore	WCA_W2	-5.23922	145.116	Madang	2015	17	1	1	0	0	0	SYMGUT14		399/399	M	343.094	21.7818	30.14	Broadleaved Evergreen Closed to Open Trees // Semi-Deciduous Closed to Open Trees	36368.2	383.802	Human	40770	1911.56	128	0.965517
027-13684	Rhipidura leucothorax	Rhipiduridae	Insectivore	WCA_W2	-5.23922	145.116	Madang	2015	15.75	1	1	0	0	0	SYMGUT02	SYMGUT02	448/452 (99%)		343.094	21.7818	30.14	Broadleaved Evergreen Closed to Open Trees // Semi-Deciduous Closed to Open Trees	36368.2	383.802	Human	40770	1911.56	128	0.965517
027-13686	Arses insularis	Monarchidae	Frugivore_Nectarivore	WCA_W2	-5.23922	145.116	Madang	2015	17.75	1	1	0	0	0	PTIMAG01	CVI_73	410/417 (98%)	F	343.094	21.7818	30.14	Broadleaved Evergreen Closed to Open Trees // Semi-Deciduous Closed to Open Trees	36368.2	383.802	Human	40770	1911.56	128	0.965517
027-13688	Arses insularis	Monarchidae	Frugivore_Nectarivore	WCA_W2	-5.23922	145.116	Madang	2015	16.25	1	1	0	0	0	PTIMAG01	PTIMAG01	446/453 (98%)	F	343.094	21.7818	30.14	Broadleaved Evergreen Closed to Open Trees // Semi-Deciduous Closed to Open Trees	36368.2	383.802	Human	40770	1911.56	128	0.965517
027-13691	Symposiachrus guttula	Monarchidae	Insectivore	WCA_W2	-5.23922	145.116	Madang	2015	17.25	1	1	0	0	0	SYMGUT06		463/464	M	343.094	21.7818	30.14	Broadleaved Evergreen Closed to Open Trees // Semi-Deciduous Closed to Open Trees	36368.2	383.802	Human	40770	1911.56	128	0.965517
027-13694	Symposiachrus guttula	Monarchidae	Insectivore	WCA_W2	-5.23922	145.116	Madang	2015	17.5	1	1	0	0	0	SYMGUT02		457/460		343.094	21.7818	30.14	Broadleaved Evergreen Closed to Open Trees // Semi-Deciduous Closed to Open Trees	36368.2	383.802	Human	40770	1911.56	128	0.965517
027-13698	Symposiachrus guttula	Monarchidae	Insectivore	WCA_W2	-5.23922	145.116	Madang	2015	16.5	1	1	0	0	0	SYMGUT01		452/452	M	343.094	21.7818	30.14	Broadleaved Evergreen Closed to Open Trees // Semi-Deciduous Closed to Open Trees	36368.2	383.802	Human	40770	1911.56	128	0.965517
027-13699	Arses insularis	Monarchidae	Frugivore_Nectarivore	WCA_W2	-5.23922	145.116	Madang	2015	16.5	1	1	0	0	0	PTIMAG01	CVI_68	455/462 (98%)	M	343.094	21.7818	30.14	Broadleaved Evergreen Closed to Open Trees // Semi-Deciduous Closed to Open Trees	36368.2	383.802	Human	40770	1911.56	128	0.965517
027-13703	Rhipidura leucothorax	Rhipiduridae	Insectivore	WCA_W2	-5.23922	145.116	Madang	2015	10.75	0	0	0	0	0	0		0		343.094	21.7818	30.14	Broadleaved Evergreen Closed to Open Trees // Semi-Deciduous Closed to Open Trees	36368.2	383.802	Human	40770	1911.56	128	0.965517
027-13704	Rhipidura leucothorax	Rhipiduridae	Insectivore	WCA_W2	-5.23922	145.116	Madang	2015	16.25	0	0	0	0	0	0		0		343.094	21.7818	30.14	Broadleaved Evergreen Closed to Open Trees // Semi-Deciduous Closed to Open Trees	36368.2	383.802	Human	40770	1911.56	128	0.965517
027-13709	Symposiachrus guttula	Monarchidae	Insectivore	WCA_W1	-5.23818	145.178	Madang	2015	16.25	0	0	0	0	0	0		0	M	343.094	21.7818	30.14	Broadleaved Evergreen Closed to Open Trees // Semi-Deciduous Closed to Open Trees	36368.2	383.802	Human	40770	1911.56	128	0.965517
027-13714	Rhipidura leucothorax	Rhipiduridae	Insectivore	WCA_W1	-5.23818	145.178	Madang	2015	17.25	1	1	0	0	0	COLMEG03	COLMEG03	455/455 (100%)		343.094	21.7818	30.14	Broadleaved Evergreen Closed to Open Trees // Semi-Deciduous Closed to Open Trees	36368.2	383.802	Human	40770	1911.56	128	0.965517
027-13715	Rhipidura leucothorax	Rhipiduridae	Insectivore	WCA_W1	-5.23818	145.178	Madang	2015	18.75	1	1	0	0	0	COLMEG03	COLMEG03	430/430 (100%)		343.094	21.7818	30.14	Broadleaved Evergreen Closed to Open Trees // Semi-Deciduous Closed to Open Trees	36368.2	383.802	Human	40770	1911.56	128	0.965517
027-13715	Arses insularis	Monarchidae	Frugivore_Nectarivore	WCA_W2	-5.23922	145.116	Madang	2015	17.5	1	1	0	0	0	PTIMAG01	PTIMAG01	411/417 (99%)	F	343.094	21.7818	30.14	Broadleaved Evergreen Closed to Open Trees // Semi-Deciduous Closed to Open Trees	36368.2	383.802	Human	40770	1911.56	128	0.965517
027-13716	Symposiachrus guttula	Monarchidae	Insectivore	WCA_W1	-5.23818	145.178	Madang	2015	17.5	1	1	0	0	l ad	SYMGUT02		457/458	M	343.094	21.7818	30.14	Broadleaved Evergreen Closed to Open Trees // Semi-Deciduous Closed to Open Trees	36368.2	383.802	Human	40770	1911.56	128	0.965517
027-13718	Symposiachrus guttula	Monarchidae	Insectivore	WCA_W1	-5.23818	145.178	Madang	2015	17.5	0	0	0	0	0	0		0		343.094	21.7818	30.14	Broadleaved Evergreen Closed to Open Trees // Semi-Deciduous Closed to Open Trees	36368.2	383.802	Human	40770	1911.56	128	0.965517
027-13719	Symposiachrus guttula	Monarchidae	Insectivore	WCA_W1	-5.23818	145.178	Madang	2015	17.5	0	0	0	0	0	0		0		343.094	21.7818	30.14	Broadleaved Evergreen Closed to Open Trees // Semi-Deciduous Closed to Open Trees	36368.2	383.802	Human	40770	1911.56	128	0.965517
027-13720	Rhipidura leucothorax	Rhipiduridae	Insectivore	WCA_W1	-5.23818	145.178	Madang	2015	16.25	0	0	0	0	0	0		0		343.094	21.7818	30.14	Broadleaved Evergreen Closed to Open Trees // Semi-Deciduous Closed to Open Trees	36368.2	383.802	Human	40770	1911.56	128	0.965517
027-13721	Symposiachrus guttula	Monarchidae	Insectivore	WCA_W1	-5.23818	145.178	Madang	2015	17.25	0	0	0	0	0	0		0		343.094	21.7818	30.14	Broadleaved Evergreen Closed to Open Trees // Semi-Deciduous Closed to Open Trees	36368.2	383.802	Human	40770	1911.56	128	0.965517
027-13722	Symposiachrus guttula	Monarchidae	Insectivore	WCA_W1	-5.23818	145.178	Madang	2015	16.75	0	0	0	0	0	0		0		343.094	21.7818	30.14	Broadleaved Evergreen Closed to Open Trees // Semi-Deciduous Closed to Open Trees	36368.2	383.802	Human	40770	1911.56	128	0.965517
027-13723	Symposiachrus guttula	Monarchidae	Insectivore	WCA_W1	-5.23818	145.178	Madang	2015	18	1	1	0	0	0	SYMGUT22		451/453		343.094	21.7818	30.14	Broadleaved Evergreen Closed to Open Trees // Semi-Deciduous Closed to Open Trees	36368.2	383.802	Human	40770	1911.56	128	0.965517
027-13730	Symposiachrus guttula	Monarchidae	Insectivore	OHU	-5.23289	145.679	Madang	2015	16	0	0	0	0	0	0		0	F	343.094	21.7818	30.14	Broadleaved Evergreen Closed to Open Trees // Semi-Deciduous Closed to Open Trees	36368.2	383.802	Human	40770	1911.56	128	0.965517
027-13731	Symposiachrus guttula	Monarchidae	Insectivore	OHU	-5.23289	145.679	Madang	2015	17.5	1	1	0	0	0	SYMGUT20		437/437		343.094	21.7818	30.14	Broadleaved Evergreen Closed to Open Trees // Semi-Deciduous Closed to Open Trees	36368.2	383.802	Human	40770	1911.56	128	0.965517
027-13732	Symposiachrus guttula	Monarchidae	Insectivore	OHU	-5.23289	145.679	Madang	2015	15.75	1	1	0	0	0	SYMGUT16		452/458	F	343.094	21.7818	30.14	Broadleaved Evergreen Closed to Open Trees // Semi-Deciduous Closed to Open Trees	36368.2	383.802	Human	40770	1911.56	128	0.965517
027-13735	Arses insularis	Monarchidae	Frugivore_Nectarivore	OHU	-5.23289	145.679	Madang	2015		1	1	0	0	0	TANLAB01	CVI_107	357/363 (98%)	F	343.094	21.7818	30.14	Broadleaved Evergreen Closed to Open Trees // Semi-Deciduous Closed to Open Trees	36368.2	383.802	Human	40770	1911.56	128	0.965517
027-13736	Symposiachrus guttula	Monarchidae	Insectivore	OHU	-5.23289	145.679	Madang	2015		0	0	0	0	0	0		0		343.094	21.7818	30.14	Broadleaved Evergreen Closed to Open Trees // Semi-Deciduous Closed to Open Trees	36368.2	383.802	Human	40770	1911.56	128	0.965517
027-13737	Meliphaga analoga	Meliphagidae	Frugivore_Nectarivore	OHU	-5.23289	145.679	Madang	2015	27.25	0	0	0	0	0	0		0		343.094	21.7818	30.14	Broadleaved Evergreen Closed to Open Trees // Semi-Deciduous Closed to Open Trees	36368.2	383.802	Human	40770	1911.56	128	0.965517
027-13738	Arses insularis	Monarchidae	Frugivore_Nectarivore	OHU	-5.23289	145.679	Madang	2015	18.75	1	1	0	0	0	PTIMAG01/PITDIC03	PTIMAG01/PITDIC03	468/477		327.821	21.8352	29.8429	Broadleaved Evergreen Closed to Open Trees // Semi-Deciduous Closed to Open Trees	10388.5	30.0012	Human	11280	1226.88	221	1
027-13742	Symposiachrus guttula	Monarchidae	Insectivore	OHU	-5.23289	145.679	Madang	2015	17	1	1	0	0	0	SYMGUT02		457/458		327.821	21.8352	29.8429	Broadleaved Evergreen Closed to Open Trees // Semi-Deciduous Closed to Open Trees	10388.5	30.0012	Human	11280	1226.88	221	1
027-13746	Symposiachrus guttula	Monarchidae	Insectivore	OHU	-5.23289	145.679	Madang	2015	17.25	0	0	0	0	0	0		0		327.821	21.8352	29.8429	Broadleaved Evergreen Closed to Open Trees // Semi-Deciduous Closed to Open Trees	10388.5	30.0012	Human	11280	1226.88	221	1
027-13747	Arses insularis	Monarchidae	Frugivore_Nectarivore	OHU	-5.23289	145.679	Madang	2015	16.75	1	1	0	0	0	PTIMAG01	CVI_66	457/464 (98%)		327.821	21.8352	29.8429	Broadleaved Evergreen Closed to Open Trees // Semi-Deciduous Closed to Open Trees	10388.5	30.0012	Human	11280	1226.88	221	1
027-13751	Symposiachrus guttula	Monarchidae	Insectivore	OHU	-5.23289	145.679	Madang	2015	15.75	1	0	0	0	1	FANTAIL03		423/424		327.821	21.8352	29.8429	Broadleaved Evergreen Closed to Open Trees // Semi-Deciduous Closed to Open Trees	10388.5	30.0012	Human	11280	1226.88	221	1
027-13756	Symposiachrus guttula	Monarchidae	Insectivore	Kewal	-5.28364	145.624	Madang	2015	17.25	0	0	0	0	0	0		0		327.821	21.8352	29.8429	Broadleaved Evergreen Closed to Open Trees // Semi-Deciduous Closed to Open Trees	10388.5	30.0012	Human	11280	1226.88	221	1
027-13757	Symposiachrus guttula	Monarchidae	Insectivore	Kewal	-5.28364	145.624	Madang	2015	17.25	1	1	0	0	0	SYMGUT02		417/420		327.821	21.8352	29.8429	Broadleaved Evergreen Closed to Open Trees // Semi-Deciduous Closed to Open Trees	10388.5	30.0012	Human	11280	1226.88	221	1
027-13758	Symposiachrus guttula	Monarchidae	Insectivore	Kewal	-5.28364	145.624	Madang	2015	17	0	0	0	0	0	0		0		327.821	21.8352	29.8429	Broadleaved Evergreen Closed to Open Trees // Semi-Deciduous Closed to Open Trees	10388.5	30.0012	Human	11280	1226.88	221	1
027-13760	Symposiachrus guttula	Monarchidae	Insectivore	Kewal	-5.28364	145.624	Madang	2015	17	1	1	0	0	0	DACGAU01	DACGAU01	333/336 (99%)		327.821	21.8352	29.8429	Broadleaved Evergreen Closed to Open Trees // Semi-Deciduous Closed to Open Trees	10388.5	30.0012	Human	11280	1226.88	221	1
027-13761	Arses insularis	Monarchidae	Frugivore_Nectarivore	Kewal	-5.28364	145.624	Madang	2015	18.25	1	1	0	0	0	MONGUT02	MONGUT02	441/443 (99%)		327.821	21.8352	29.8429	Broadleaved Evergreen Closed to Open Trees // Semi-Deciduous Closed to Open Trees	10388.5	30.0012	Human	11280	1226.88	221	1
027-13762	Arses insularis	Monarchidae	Frugivore_Nectarivore	Kewal	-5.28364	145.624	Madang	2015	16.75	1	1	0	0	0	SPIPAS06	CVI_99	385/393 (98%)		327.821	21.8352	29.8429	Broadleaved Evergreen Closed to Open Trees // Semi-Deciduous Closed to Open Trees	10388.5	30.0012	Human	11280	1226.88	221	1
027-13764	Symposiachrus guttula	Monarchidae	Insectivore	Kewal	-5.28364	145.624	Madang	2015	16.5	0	0	0	0	0	0		0		327.821	21.8352	29.8429	Broadleaved Evergreen Closed to Open Trees // Semi-Deciduous Closed to Open Trees	10388.5	30.0012	Human	11280	1226.88	221	1
027-13766	Symposiachrus guttula	Monarchidae	Insectivore	Kewal	-5.28364	145.624	Madang	2015	17.25	1	1	0	0	0	SYMGUT02	SYMGUT02	393/393 (100%)		327.821	21.8352	29.8429	Broadleaved Evergreen Closed to Open Trees // Semi-Deciduous Closed to Open Trees	10388.5	30.0012	Human	11280	1226.88	221	1
027-13767	Symposiachrus guttula	Monarchidae	Insectivore	Kewal	-5.28364	145.624	Madang	2015	17.25	1	1	0	0	0	MONGUT02	MONGUT02	398/400 (99%)		327.821	21.8352	29.8429	Broadleaved Evergreen Closed to Open Trees // Semi-Deciduous Closed to Open Trees	10388.5	30.0012	Human	11280	1226.88	221	1
027-13768	Symposiachrus guttula	Monarchidae	Insectivore	Kewal	-5.28364	145.624	Madang	2015	16.5	1	1	0	0	0	MONGUT02	MONGUT02	418/421 (99%)		327.821	21.8352	29.8429	Broadleaved Evergreen Closed to Open Trees // Semi-Deciduous Closed to Open Trees	10388.5	30.0012	Human	11280	1226.88	221	1
027-13770	Symposiachrus guttula	Monarchidae	Insectivore	Kewal	-5.28364	145.624	Madang	2015	16.7	1	1	0	0	0	MYIALE01	MYIALE01	395/401 (99%)		327.821	21.8352	29.8429	Broadleaved Evergreen Closed to Open Trees // Semi-Deciduous Closed to Open Trees	10388.5	30.0012	Human	11280	1226.88	221	1
027-13771	Symposiachrus guttula	Monarchidae	Insectivore	Kewal	-5.28364	145.624	Madang	2015	18	0	0	0	0	0	0		0		327.821	21.8352	29.8429	Broadleaved Evergreen Closed to Open Trees // Semi-Deciduous Closed to Open Trees	10388.5	30.0012	Human	11280	1226.88	221	1
027-13772	Symposiachrus guttula	Monarchidae	Insectivore	Kewal	-5.28364	145.624	Madang	2015	17	1	1	0	0	0	SYMGUT01	SYMGUT01	429/429 (100%)		327.821	21.8352	29.8429	Broadleaved Evergreen Closed to Open Trees // Semi-Deciduous Closed to Open Trees	10388.5	30.0012	Human	11280	1226.88	221	1
037-51003	Meliphaga analoga	Meliphagidae	Frugivore_Nectarivore	WCA_Haus_blo_Ukiam	-5.25192	145.073	Madang	2015	27	1	1	0	0	0	DACGAU01	DACGAU01	388/389 (99%)		327.821	21.8352	29.8429	Broadleaved Evergreen Closed to Open Trees // Semi-Deciduous Closed to Open Trees	10388.5	30.0012	Human	11280	1226.88	221	1
037-51006	Meliphaga analoga	Meliphagidae	Frugivore_Nectarivore	WCA_W4	-5.20445	145.05	Madang	2015	20.5	1	0	0	0	1	SYMGUT04	SYMGUT04	451/451 (100%)		327.821	21.8352	29.8429	Broadleaved Evergreen Closed to Open Trees // Semi-Deciduous Closed to Open Trees	10388.5	30.0012	Human	11280	1226.88	221	1
037-51007	Meliphaga analoga	Meliphagidae	Frugivore_Nectarivore	WCA_W4	-5.20445	145.05	Madang	2015		1	0	0	0	1	SYMGUT03	SYMGUT03	431/432 (99%)		327.821	21.8352	29.8429	Broadleaved Evergreen Closed to Open Trees // Semi-Deciduous Closed to Open Trees	10388.5	30.0012	Human	11280	1226.88	221	1
037-51008	Ceyx solitarius	Alcedinidae	Insectivore	WCA_W4	-5.20445	145.05	Madang	2015		1	1	0	0	0	MELNIG04	CV_117			327.821	21.8352	29.8429	Broadleaved Evergreen Closed to Open Trees // Semi-Deciduous Closed to Open Trees	10388.5	30.0012	Human	11280	1226.88	221	1
037-51010	Meliphaga analoga	Meliphagidae	Frugivore_Nectarivore	WCA_Nindemeking	-5.21288	145.072	Madang	2015	26.5	1	0	0	0	1	SYMGUT03	SYMGUT03	381/384 (99%)		327.821	21.8352	29.8429	Broadleaved Evergreen Closed to Open Trees // Semi-Deciduous Closed to Open Trees	10388.5	30.0012	Human	11280	1226.88	221	1
037-51011	Ceyx solitarius	Alcedinidae	Insectivore	WCA_Nindemeking	-5.21288	145.072	Madang	2015	14	1	1	0	0	0	SYMGUT02	SYMGUT02	409/411 (99%)		327.821	21.8352	29.8429	Broadleaved Evergreen Closed to Open Trees // Semi-Deciduous Closed to Open Trees	10388.5	30.0012	Human	11280	1226.88	221	1
037-51012	Meliphaga analoga	Meliphagidae	Frugivore_Nectarivore	WCA_Nindemeking	-5.21288	145.072	Madang	2015	28	1	0	0	0	1	SYMGUT03	SYMGUT03	450/450 (100%)		327.821	21.8352	29.8429	Broadleaved Evergreen Closed to Open Trees // Semi-Deciduous Closed to Open Trees	10388.5	30.0012	Human	11280	1226.88	221	1
037-51013	Meliphaga analoga	Meliphagidae	Frugivore_Nectarivore	WCA_Nindemeking	-5.21288	145.072	Madang	2015	26.5	1	1	0	0	0	MELLEW01	MELLEW01	396/396 (100%)		327.821	21.8352	29.8429	Broadleaved Evergreen Closed to Open Trees // Semi-Deciduous Closed to Open Trees	10388.5	30.0012	Human	11280	1226.88	221	1
037-51014	Meliphaga analoga	Meliphagidae	Frugivore_Nectarivore	WCA_Nindemeking	-5.21288	145.072	Madang	2015	22.75	1	0	0	0	1	SYMGUT03	SYMGUT03	429/430 (99%)		327.821	21.8352	29.8429	Broadleaved Evergreen Closed to Open Trees // Semi-Deciduous Closed to Open Trees	10388.5	30.0012	Human	11280	1226.88	221	1
037-51023	Meliphaga analoga	Meliphagidae	Frugivore_Nectarivore	WCA_W1	-5.23818	145.178	Madang	2015	22.25	1	1	0	0	0	DACGAU01	DACGAU01	410/412 (99%)		324.915	22.1733	30.3826	Cultivated and Managed Terrestrial Area(s) / Natural And Semi-Natural Primarily Terrestrial Vegetation	71007.2	5456.4	Rural	79370	58.23	78	0.904762
037-51026	Meliphaga analoga	Meliphagidae	Frugivore_Nectarivore	WCA_W1	-5.23818	145.178	Madang	2015	17.25	1	0	0	0	1	SYMGUT/MELANA01	SYMGUT/MELANA01	440/446		324.915	22.1733	30.3826	Cultivated and Managed Terrestrial Area(s) / Natural And Semi-Natural Primarily Terrestrial Vegetation	71007.2	5456.4	Rural	79370	58.23	78	0.904762
037-51036	Meliphaga analoga	Meliphagidae	Frugivore_Nectarivore	OHU	-5.23289	145.679	Madang	2015	27.75	0	0	0	0	0	0		0		324.915	22.1733	30.3826	Cultivated and Managed Terrestrial Area(s) / Natural And Semi-Natural Primarily Terrestrial Vegetation	71007.2	5456.4	Rural	79370	58.23	78	0.904762
037-51037	Meliphaga analoga	Meliphagidae	Frugivore_Nectarivore	OHU	-5.23289	145.679	Madang	2015	26.25	1	0	0	0	1	MELA01	MELA01	444/450 (99%)	M	324.915	22.1733	30.3826	Cultivated and Managed Terrestrial Area(s) / Natural And Semi-Natural Primarily Terrestrial Vegetation	71007.2	5456.4	Rural	79370	58.23	78	0.904762
043-11004	Colluricincla megarhyncha	Pachycephalidae	Insectivore	WCA_Haus_blo_Ukiam	-5.25192	145.073	Madang	2015	39	1	1	0	0	0	COLMEG04	COLMEG04	451/452 (99%)	F	324.915	22.1733	30.3826	Cultivated and Managed Terrestrial Area(s) / Natural And Semi-Natural Primarily Terrestrial Vegetation	71007.2	5456.4	Rural	79370	58.23	78	0.904762
043-11005	Colluricincla megarhyncha	Pachycephalidae	Insectivore	WCA_Haus_blo_Ukiam	-5.25192	145.073	Madang	2015	40	0	0	0	0	0	0		0		324.915	22.1733	30.3826	Cultivated and Managed Terrestrial Area(s) / Natural And Semi-Natural Primarily Terrestrial Vegetation	71007.2	5456.4	Rural	79370	58.23	78	0.904762
043-11007	Colluricincla megarhyncha	Pachycephalidae	Insectivore	WCA_Haus_blo_Ukiam	-5.25192	145.073	Madang	2015	38.25	1	1	0	0	0	COLMEG04	COLMEG04	451/452 (99%)	F	324.915	22.1733	30.3826	Cultivated and Managed Terrestrial Area(s) / Natural And Semi-Natural Primarily Terrestrial Vegetation	71007.2	5456.4	Rural	79370	58.23	78	0.904762
043-11008	Colluricincla megarhyncha	Pachycephalidae	Insectivore	WCA_Haus_blo_Ukiam	-5.25192	145.073	Madang	2015	39	1	1	0	0	0	COLMEG04	COLMEG04	427/431 (99%)	M	324.915	22.1733	30.3826	Cultivated and Managed Terrestrial Area(s) / Natural And Semi-Natural Primarily Terrestrial Vegetation	71007.2	5456.4	Rural	79370	58.23	78	0.904762
043-11009	Colluricincla megarhyncha	Pachycephalidae	Insectivore	WCA_Haus_blo_Ukiam	-5.25192	145.073	Madang	2015	40.5	1	1	0	0	0	COLMEG04	COLMEG04	410/412 (99%)	M	324.915	22.1733	30.3826	Cultivated and Managed Terrestrial Area(s) / Natural And Semi-Natural Primarily Terrestrial Vegetation	71007.2	5456.4	Rural	79370	58.23	78	0.904762
043-11010	Colluricincla megarhyncha	Pachycephalidae	Insectivore	WCA_Nindemeking	-5.21288	145.072	Madang	2015	39	0	0	0	0	0	0		0	F	324.915	22.1733	30.3826	Cultivated and Managed Terrestrial Area(s) / Natural And Semi-Natural Primarily Terrestrial Vegetation	71007.2	5456.4	Rural	79370	58.23	78	0.904762
043-11011	Colluricincla megarhyncha	Pachycephalidae	Insectivore	WCA_W4	-5.20445	145.05	Madang	2015	36.75	1	1	0	0	0	COLMEG04	COLMEG04	410/412 (99%)	M	324.915	22.1733	30.3826	Cultivated and Managed Terrestrial Area(s) / Natural And Semi-Natural Primarily Terrestrial Vegetation	71007.2	5456.4	Rural	79370	58.23	78	0.904762
043-11012	Colluricincla megarhyncha	Pachycephalidae	Insectivore	WCA_W4	-5.20445	145.05	Madang	2015	40	1	1	0	0	0	COLMEG04	COLMEG04	449/453 (99%)	M	324.915	22.1733	30.3826	Cultivated and Managed Terrestrial Area(s) / Natural And Semi-Natural Primarily Terrestrial Vegetation	71007.2	5456.4	Rural	79370	58.23	78	0.904762
043-11013	Colluricincla megarhyncha	Pachycephalidae	Insectivore	WCA_W4	-5.20445	145.05	Madang	2015	38.5	0	0	0	0	0	0		0	F	324.915	22.1733	30.3826	Cultivated and Managed Terrestrial Area(s) / Natural And Semi-Natural Primarily Terrestrial Vegetation	71007.2	5456.4	Rural	79370	58.23	78	0.904762
043-11014	Colluricincla megarhyncha	Pachycephalidae	Insectivore	WCA_Nindemeking	-5.21288	145.072	Madang	2015	38	1	1	0	0	0	COLMEG04	COLMEG04	466/466 (100%)	F	324.915	22.1733	30.3826	Cultivated and Managed Terrestrial Area(s) / Natural And Semi-Natural Primarily Terrestrial Vegetation	71007.2	5456.4	Rural	79370	58.23	78	0.904762
043-11015	Colluricincla megarhyncha	Pachycephalidae	Insectivore	WCA_Nindemeking	-5.21288	145.072	Madang	2015	38	1	1	0	0	0	COLMEG05	COLMEG05	363/363 (100%)		324.915	22.1733	30.3826	Cultivated and Managed Terrestrial Area(s) / Natural And Semi-Natural Primarily Terrestrial Vegetation	71007.2	5456.4	Rural	79370	58.23	78	0.904762
043-11017	Colluricincla megarhyncha	Pachycephalidae	Insectivore	WCA_Nindemeking	-5.21288	145.072	Madang	2015	38.25	1	1	0	0	0	COLMEG04	COLMEG04	437/438 (99%)	M	324.915	22.1733	30.3826	Cultivated and Managed Terrestrial Area(s) / Natural And Semi-Natural Primarily Terrestrial Vegetation	71007.2	5456.4	Rural	79370	58.23	78	0.904762
043-11026	Colluricincla megarhyncha	Pachycephalidae	Insectivore	WCA_Nindemeking	-5.21288	145.072	Madang	2015	39.5	0	0	0	0	0	0		0	M	324.915	22.1733	30.3826	Cultivated and Managed Terrestrial Area(s) / Natural And Semi-Natural Primarily Terrestrial Vegetation	71007.2	5456.4	Rural	79370	58.23	78	0.904762
043-11027	Colluricincla megarhyncha	Pachycephalidae	Insectivore	WCA_Nindemeking	-5.21288	145.072	Madang	2015	41	1	1	0	0	0	COLMEG05	COLMEG05	445/447 (99%)	M	324.915	22.1733	30.3826	Cultivated and Managed Terrestrial Area(s) / Natural And Semi-Natural Primarily Terrestrial Vegetation	71007.2	5456.4	Rural	79370	58.23	78	0.904762
043-11028	Colluricincla megarhyncha	Pachycephalidae	Insectivore	WCA_Nindemeking	-5.21288	145.072	Madang	2015	42	1	1	0	0	0	COLMEG04	COLMEG04	445/446 (99%)	F	324.915	22.1733	30.3826	Cultivated and Managed Terrestrial Area(s) / Natural And Semi-Natural Primarily Terrestrial Vegetation	71007.2	5456.4	Rural	79370	58.23	78	0.904762
043-11030	Colluricincla megarhyncha	Pachycephalidae	Insectivore	WCA_W2	-5.23922	145.116	Madang	2015	40.5	0	0	0	0	0	0		0	F	324.915	22.1733	30.3826	Cultivated and Managed Terrestrial Area(s) / Natural And Semi-Natural Primarily Terrestrial Vegetation	71007.2	5456.4	Rural	79370	58.23	78	0.904762
043-11031	Colluricincla megarhyncha	Pachycephalidae	Insectivore	WCA_W2	-5.23922	145.116	Madang	2015	41.5	0	0	0	0	0	0		0		324.915	22.1733	30.3826	Cultivated and Managed Terrestrial Area(s) / Natural And Semi-Natural Primarily Terrestrial Vegetation	71007.2	5456.4	Rural	79370	58.23	78	0.904762
043-11033	Colluricincla megarhyncha	Pachycephalidae	Insectivore	WCA_W2	-5.23922	145.116	Madang	2015	40.25	0	0	0	0	0	0		0		324.915	22.1733	30.3826	Cultivated and Managed Terrestrial Area(s) / Natural And Semi-Natural Primarily Terrestrial Vegetation	71007.2	5456.4	Rural	79370	58.23	78	0.904762
043-11034	Colluricincla megarhyncha	Pachycephalidae	Insectivore	WCA_W2	-5.23922	145.116	Madang	2015	37	1	1	0	0	0	COLMEG04	COLMEG04	450/451 (99%)		324.915	22.1733	30.3826	Cultivated and Managed Terrestrial Area(s) / Natural And Semi-Natural Primarily Terrestrial Vegetation	71007.2	5456.4	Rural	79371	58.24	78	0.904762
043-11035	Colluricincla megarhyncha	Pachycephalidae	Insectivore	WCA_W2	-5.23922	145.116	Madang	2015	41	1	1	0	0	0	POECER03	POECER03	363/363 (100%)	M	365.164	21.0159	29.9618	Rainfed_croplands	71140.9	6582.94	Rural	81070	6.43	98	0.912409
043-11036	Colluricincla megarhyncha	Pachycephalidae	Insectivore	WCA_W2	-5.23922	145.116	Madang	2015	38.5	1	1	0	0	0	COLMEG04	COLMEG04	449/450 (99%)	M	365.164	21.0159	29.9618	Rainfed_croplands	71140.9	6582.94	Rural	81070	6.43	98	0.912409
043-11038	Colluricincla megarhyncha	Pachycephalidae	Insectivore	WCA_W1	-5.23818	145.178	Madang	2015	43	0	0	0	0	0	0		0		365.164	21.0159	29.9618	Rainfed_croplands	71140.9	6582.94	Rural	81070	6.43	98	0.912409
043-11039	Colluricincla megarhyncha	Pachycephalidae	Insectivore	OHU	-5.23289	145.679	Madang	2015	35	1	1	0	0	0	COLMEG04	COLMEG04	449/450 (99%)		365.164	21.0159	29.9618	Rainfed_croplands	71140.9	6582.94	Rural	81070	6.43	98	0.912409
053-10201	Tanysiptera galatea	Alcedinidae	Insectivore	WCA_Haus_blo_Ukiam	-5.25192	145.073	Madang	2015	56	1	1	0	0	0	DACGAU01	DACGAU01	465/465 (100%)		365.164	21.0159	29.9618	Rainfed_croplands	71140.9	6582.94	Rural	81070	6.43	98	0.912409
053-10215	Tanysiptera galatea	Alcedinidae	Insectivore	WCA_Haus_blo_Ukiam	-5.25192	145.073	Madang	2015	59	1	1	0	0	0	DACGAU01	DACGAU01	465/465 (100%)		365.164	21.0159	29.9618	Rainfed_croplands	71140.9	6582.94	Rural	81070	6.43	98	0.912409
053-10216	Tanysiptera galatea	Alcedinidae	Insectivore	WCA_Haus_blo_Ukiam	-5.25192	145.073	Madang	2015	56	0	0	0	0	0	0		0		365.164	21.0159	29.9618	Rainfed_croplands	71140.9	6582.94	Rural	81070	6.43	98	0.912409
053-10221	Tanysiptera galatea	Alcedinidae	Insectivore	WCA_W4	-5.20445	145.05	Madang	2015	51	0	0	0	0	0	0		0		365.164	21.0159	29.9618	Rainfed_croplands	71140.9	6582.94	Rural	81070	6.43	98	0.912409
053-10222	Pitohui kirhocephalus	Oriolidae	Insectivore	WCA_W4	-5.20445	145.05	Madang	2015	72	1	1	0	0	0	SYMAXI01	CVI_94	439/450 (98%)		365.164	21.0159	29.9618	Rainfed_croplands	71140.9	6582.94	Rural	81070	6.43	98	0.912409
053-10224	Tanysiptera galatea	Alcedinidae	Insectivore	WCA_W4	-5.20445	145.05	Madang	2015	45	1	1	0	0	0	DACGAU01	DACGAU01	465/465 (100%)		365.164	21.0159	29.9618	Rainfed_croplands	71140.9	6582.94	Rural	81070	6.43	98	0.912409
053-10226	Tanysiptera galatea	Alcedinidae	Insectivore	WCA_W4	-5.20445	145.05	Madang	2015	50.5	1	1	0	0	0	DACGAU01	CVI_15	344/350 (98%)		365.164	21.0159	29.9618	Rainfed_croplands	71140.9	6582.94	Rural	81070	6.43	98	0.912409
053-10227	Tanysiptera galatea	Alcedinidae	Insectivore	WCA_W4	-5.20445	145.05	Madang	2015	53	0	0	0	0	0	0		0		365.164	21.0159	29.9618	Rainfed_croplands	71140.9	6582.94	Rural	81070	6.43	98	0.912409
053-10229	Tanysiptera galatea	Alcedinidae	Insectivore	WCA_W4	-5.20445	145.05	Madang	2015	50	1	1	0	0	0	DACGAU01	CVI_16	239/244 (98%)		365.164	21.0159	29.9618	Rainfed_croplands	71140.9	6582.94	Rural	81070	6.43	98	0.912409
053-10230	Pitohui kirhocephalus	Oriolidae	Insectivore	WCA_W4	-5.20445	145.05	Madang	2015	80	1	1	0	0	0	PITDIC01	PITDIC01	448/453 (99%)		365.164	21.0159	29.9618	Rainfed_croplands	71140.9	6582.94	Rural	81070	6.43	98	0.912409
053-10231	Tanysiptera galatea	Alcedinidae	Insectivore	WCA_Nindemeking	-5.21288	145.072	Madang	2015	51	1	1	0	0	0	DACGAU01	DACGAU01	443/447 (99%)		365.164	21.0159	29.9618	Rainfed_croplands	71140.9	6582.94	Rural	81070	6.43	98	0.912409
053-10232	Tanysiptera galatea	Alcedinidae	Insectivore	WCA_Nindemeking	-5.21288	145.072	Madang	2015	50	0	0	0	0	0	0		0		365.164	21.0159	29.9618	Rainfed_croplands	71140.9	6582.94	Rural	81070	6.43	98	0.912409
053-10235	Pitohui kirhocephalus	Oriolidae	Insectivore	WCA_Nindemeking	-5.21288	145.072	Madang	2015	81	1	1	0	0	0	PITDIC01	PITDIC01	451/455 (99%)		365.164	21.0159	29.9618	Rainfed_croplands	71140.9	6582.94	Rural	81070	6.43	98	0.912409
053-10238	Pitohui kirhocephalus	Oriolidae	Insectivore	WCA_Nindemeking	-5.21288	145.072	Madang	2015	70	1	1	0	0	0	PITDIC01	PITDIC01	446/452 (99%)		365.164	21.0159	29.9618	Rainfed_croplands	71140.9	6582.94	Rural	81070	6.43	98	0.912409
053-10241	Tanysiptera galatea	Alcedinidae	Insectivore	WCA_Nindemeking	-5.21288	145.072	Madang	2015	57	0	0	0	0	0	0		0		365.164	21.0159	29.9618	Rainfed_croplands	71140.9	6582.94	Rural	81070	6.43	98	0.912409
053-10244	Tanysiptera galatea	Alcedinidae	Insectivore	WCA_W2	-5.23922	145.116	Madang	2015	51	0	0	0	0	0	0		0		365.164	21.0159	29.9618	Rainfed_croplands	71140.9	6582.94	Rural	81070	6.43	98	0.912409
053-10246	Tanysiptera galatea	Alcedinidae	Insectivore	WCA_W2	-5.23922	145.116	Madang	2015	51	0	0	0	0	0	0		0		365.164	21.0159	29.9618	Rainfed_croplands	71140.9	6582.94	Rural	81070	6.43	98	0.912409
053-10247	Pitohui kirhocephalus	Oriolidae	Insectivore	WCA_W2	-5.23922	145.116	Madang	2015	64	1	1	0	0	0	PITDIC01	DACGAU01	450/456 (99%)		365.164	21.0159	29.9618	Rainfed_croplands	71140.9	6582.94	Rural	81070	6.43	98	0.912409
053-10249	Pitohui kirhocephalus	Oriolidae	Insectivore	WCA_W2	-5.23922	145.116	Madang	2015	79	1	1	0	0	0	MELNIG04	CVI_48	439/447 (98%)	F	365.164	21.0159	29.9618	Rainfed_croplands	71140.9	6582.94	Rural	81070	6.43	98	0.912409
053-10251	Pitohui kirhocephalus	Oriolidae	Insectivore	WCA_W2	-5.23922	145.116	Madang	2015		1	1	0	0	0	PITDIC01	CVI_64	438/446 (98%)	M	365.164	21.0159	29.9618	Rainfed_croplands	71140.9	6582.94	Rural	81070	6.43	98	0.912409
053-10252	Tanysiptera galatea	Alcedinidae	Insectivore	WCA_W2	-5.23922	145.116	Madang	2015	57	0	0	0	0	0	0		0		365.164	21.0159	29.9618	Rainfed_croplands	71140.9	6582.94	Rural	81070	6.43	98	0.912409
053-10273	Tanysiptera galatea	Alcedinidae	Insectivore	OHU	-5.23289	145.679	Madang	2015	54	0	0	0	0	0	0		0		365.164	21.0159	29.9618	Rainfed_croplands	71140.9	6582.94	Rural	81070	6.43	98	0.912409
053-10275	Tanysiptera galatea	Alcedinidae	Insectivore	OHU	-5.23289	145.679	Madang	2015	72	0	0	0	0	0	0		0		365.164	21.0159	29.9618	Rainfed_croplands	71140.9	6582.94	Rural	81070	6.43	98	0.912409
053-10277	Tanysiptera galatea	Alcedinidae	Insectivore	OHU	-5.23289	145.679	Madang	2015	70	0	0	0	0	0	0		0		365.164	21.0159	29.9618	Rainfed_croplands	71140.9	6582.94	Rural	81070	6.43	98	0.912409
053-10278	Tanysiptera galatea	Alcedinidae	Insectivore	OHU	-5.23289	145.679	Madang	2015	62	0	0	0	0	0	0		0		365.164	21.0159	29.9618	Rainfed_croplands	71140.9	6582.94	Rural	81070	6.43	98	0.912409
053-13340	Pitohui kirhocephalus	Oriolidae	Insectivore	WCA_Nindemeking	-5.21288	145.072	Madang	2015	76	1	1	0	0	0	PITDIC01	PITDIC01	451/455 (99%)	M	365.164	21.0159	29.9618	Rainfed_croplands	71140.9	6582.94	Rural	81070	6.43	98	0.912409
B/B	Tanysiptera galatea	Alcedinidae	Insectivore	Kewal	-5.28364	145.624	Madang	2015	52	1	0	0	0	0	0		0		365.164	21.0159	29.9618	Rainfed_croplands	71140.9	6582.94	Rural	81070	6.43	98	0.912409
B/G	Ceyx solitarius	Alcedinidae	Insectivore	Yal	-5.28781	145.512	Madang	2015	13.75	1	1	0	0	0	MELNIG04	CVI_43	436/446 (98%)	M	365.164	21.0159	29.9618	Rainfed_croplands	71140.9	6582.94	Rural	81070	6.43	98	0.912409
B/G	Symposiachrus guttula	Monarchidae	Insectivore	Yal	-5.28781	145.512	Madang	2015	16.25	1	1	0	0	0	MYIALE01	MYIALE01	401/401 (100%)	M	376.156	20.9055	29.8594	Broadleaved Evergreen Closed to Open Trees // Semi-Deciduous Closed to Open Trees	60491.2	951.201	Rural	68480	272.20	138	0.95082
B/K	Tanysiptera galatea	Alcedinidae	Insectivore	Yal	-5.28781	145.512	Madang	2015	52	0	0	0	0	0	0		0		376.156	20.9055	29.8594	Broadleaved Evergreen Closed to Open Trees // Semi-Deciduous Closed to Open Trees	60491.2	951.201	Rural	68480	272.20	138	0.95082
B/R	Tanysiptera galatea	Alcedinidae	Insectivore	Kewal	-5.28364	145.624	Madang	2015	59	1	1	0	0	0	DACGAU01	DACGAU01	462/464 (99%)		376.156	20.9055	29.8594	Broadleaved Evergreen Closed to Open Trees // Semi-Deciduous Closed to Open Trees	60491.2	951.201	Rural	68480	272.20	138	0.95082
B/R	Arses insularis	Monarchidae	Frugivore_Nectarivore	Yal	-5.28781	145.512	Madang	2015	17	1	1	0	0	0	MELMEG03	CVI_26	0.99		376.156	20.9055	29.8594	Broadleaved Evergreen Closed to Open Trees // Semi-Deciduous Closed to Open Trees	60491.2	951.201	Rural	68480	272.20	138	0.95082
B/W	Colluricincla megarhyncha	Pachycephalidae	Insectivore	WCA_W1	-5.23818	145.178	Madang	2015		1	1	0	0	0	COLMEG04	COLMEG04	259/270	376.156	376.156	20.9055	29.8594	Broadleaved Evergreen Closed to Open Trees // Semi-Deciduous Closed to Open Trees	60491.2	951.201	Rural	68480	272.20	138	0.95082
B/W	Tanysiptera galatea	Alcedinidae	Insectivore	Kewal	-5.28364	145.624	Madang	2015	53	1	1	0	0	0	DACGAU01	DACGAU01	454/457 (99%)		376.156	20.9055	29.8594	Broadleaved Evergreen Closed to Open Trees // Semi-Deciduous Closed to Open Trees	60491.2	951.201	Rural	68480	272.20	138	0.95082
B/W	Colluricincla megarhyncha	Pachycephalidae	Insectivore	Kewal	-5.28364	145.624	Madang	2015	36	1	1	0	0	0	new	CVI_100	201/212 (95%)	F	376.156	20.9055	29.8594	Broadleaved Evergreen Closed to Open Trees // Semi-Deciduous Closed to Open Trees	60491.2	951.201	Rural	68480	272.20	138	0.95082
B/X	Colluricincla megarhyncha	Pachycephalidae	Insectivore	Molum	-5.20697	145.42	Madang	2015	41.75	0	0	0	0	0	0		0	M	376.156	20.9055	29.8594	Broadleaved Evergreen Closed to Open Trees // Semi-Deciduous Closed to Open Trees	60491.2	951.201	Rural	68480	272.20	138	0.95082
B/X	Rhipidura leucothorax	Rhipiduridae	Insectivore	Molum	-5.20697	145.42	Madang	2015	16.5	1	1	0	0	0	COLMEG03	COLMEG03	460/464 (99%)		376.156	20.9055	29.8594	Broadleaved Evergreen Closed to Open Trees // Semi-Deciduous Closed to Open Trees	60491.2	951.201	Rural	68480	272.20	138	0.95082
B/X	Meliphaga analoga	Meliphagidae	Frugivore_Nectarivore	Yal	-5.28781	145.512	Madang	2015		1	1	0	0	0	DACGAU01	DACGAU01	424/426 (99%)	F	376.156	20.9055	29.8594	Broadleaved Evergreen Closed to Open Trees // Semi-Deciduous Closed to Open Trees	60491.2	951.201	Rural	68480	272.20	138	0.95082
B/X	Meliphaga analoga	Meliphagidae	Frugivore_Nectarivore	Kewal	-5.28364	145.624	Madang	2015	23.75	1	1	0	0	0	MELNIG04	MELNIG04	0.99	F	376.156	20.9055	29.8594	Broadleaved Evergreen Closed to Open Trees // Semi-Deciduous Closed to Open Trees	60491.2	951.201	Rural	68480	272.20	138	0.95082
B/X	Ceyx solitarius	Alcedinidae	Insectivore	Molum	-5.20697	145.42	Madang	2015	13	1	1	0	0	0	MELNIG04	MELNIG04	428/431 (99%)	M	376.156	20.9055	29.8594	Broadleaved Evergreen Closed to Open Trees // Semi-Deciduous Closed to Open Trees	60491.2	951.201	Rural	68480	272.20	138	0.95082
B/X	Arses insularis	Monarchidae	Frugivore_Nectarivore	Molum	-5.20697	145.42	Madang	2015	15	1	1	0	0	0	PTIMAG01	CVI_75	403/410 (98%)	F	376.156	20.9055	29.8594	Broadleaved Evergreen Closed to Open Trees // Semi-Deciduous Closed to Open Trees	60491.2	951.201	Rural	68480	272.20	138	0.95082
B/Y	Tanysiptera galatea	Alcedinidae	Insectivore	Yal	-5.28781	145.512	Madang	2015	53	0	0	0	0	0	0		0		376.156	20.9055	29.8594	Broadleaved Evergreen Closed to Open Trees // Semi-Deciduous Closed to Open Trees	60491.2	951.201	Rural	68480	272.20	138	0.95082
B-11	Tanysiptera galatea	Alcedinidae	Insectivore	Molum	-5.20697	145.42	Madang	2015	59	1	1	0	0	0	DACGAU01	DACGAU01	466/466 (100%)		376.156	20.9055	29.8594	Broadleaved Evergreen Closed to Open Trees // Semi-Deciduous Closed to Open Trees	60491.2	951.201	Rural	68480	272.20	138	0.95082
B-12	Tanysiptera galatea	Alcedinidae	Insectivore	Molum	-5.20697	145.42	Madang	2015	57	0	0	0	0	0	0		0		376.156	20.9055	29.8594	Broadleaved Evergreen Closed to Open Trees // Semi-Deciduous Closed to Open Trees	60491.2	951.201	Rural	68480	272.20	138	0.95082
B-13	Tanysiptera galatea	Alcedinidae	Insectivore	Molum	-5.20697	145.42	Madang	2015	53	0	0	0	0	0	0		0		376.156	20.9055	29.8594	Broadleaved Evergreen Closed to Open Trees // Semi-Deciduous Closed to Open Trees	60491.2	951.201	Rural	68480	272.20	138	0.95082
B-14	Tanysiptera galatea	Alcedinidae	Insectivore	Molum	-5.20697	145.42	Madang	2015	46	0	0	0	0	0	0		0		376.156	20.9055	29.8594	Broadleaved Evergreen Closed to Open Trees // Semi-Deciduous Closed to Open Trees	60491.2	951.201	Rural	68480	272.20	138	0.95082
B-15	Tanysiptera galatea	Alcedinidae	Insectivore	Molum	-5.20697	145.42	Madang	2015	52	0	0	0	0	0	0		0		376.156	20.9055	29.8594	Broadleaved Evergreen Closed to Open Trees // Semi-Deciduous Closed to Open Trees	60491.2	951.201	Rural	68480	272.20	138	0.95082
B-16	Tanysiptera galatea	Alcedinidae	Insectivore	Molum	-5.20697	145.42	Madang	2015	56	0	0	0	0	0	0		0		376.156	20.9055	29.8594	Broadleaved Evergreen Closed to Open Trees // Semi-Deciduous Closed to Open Trees	60491.2	951.201	Rural	68480	272.20	138	0.95082
B-8	Tanysiptera galatea	Alcedinidae	Insectivore	Molum	-5.20697	145.42	Madang	2015	51	0	0	0	0	0	0		0		391.009	20.4632	29.7781	Cultivated and Managed Terrestrial Area(s) / Natural And Semi-Natural Primarily Terrestrial Vegetation	66672	1425.08	Rural	75540	59.33	139	1
Br/B	Toxorhamphus novaguineae	Melanocharitidae	Insectivore_Nectarivore	Kewal	-5.28364	145.624	Madang	2015	13.75	1	1	0	0	0	DACGAU01	DACGAU01	360/365 (99%)		391.009	20.4632	29.7781	Cultivated and Managed Terrestrial Area(s) / Natural And Semi-Natural Primarily Terrestrial Vegetation	66672	1425.08	Rural	75540	59.33	139	1
Br/W	Toxorhamphus novaguineae	Melanocharitidae	Insectivore_Nectarivore	Yal	-5.28781	145.512	Madang	2015	18	1	0	0	0	1	MELNOT02	MELNOT02	169/170 (99%)		391.009	20.4632	29.7781	Cultivated and Managed Terrestrial Area(s) / Natural And Semi-Natural Primarily Terrestrial Vegetation	66672	1425.08	Rural	75540	59.33	139	1
Br/X	Meliphaga analoga	Meliphagidae	Frugivore_Nectarivore	Molum	-5.20697	145.42	Madang	2015	25	0	0	0	0	0	0		0	F	391.009	20.4632	29.7781	Cultivated and Managed Terrestrial Area(s) / Natural And Semi-Natural Primarily Terrestrial Vegetation	66672	1425.08	Rural	75540	59.33	139	1
Br/X	Symposiachrus guttula	Monarchidae	Insectivore	Molum	-5.20697	145.42	Madang	2015	17.5	0	0	0	0	0	0		0		391.009	20.4632	29.7781	Cultivated and Managed Terrestrial Area(s) / Natural And Semi-Natural Primarily Terrestrial Vegetation	66672	1425.08	Rural	75540	59.33	139	1
Br/X	Ceyx solitarius	Alcedinidae	Insectivore	Yal	-5.28781	145.512	Madang	2015	15.75	1	1	0	0	0	MELNIG04	CVI_42	439/447 (98%)	M	391.009	20.4632	29.7781	Cultivated and Managed Terrestrial Area(s) / Natural And Semi-Natural Primarily Terrestrial Vegetation	66672	1425.08	Rural	75540	59.33	139	1
Br/X	Arses insularis	Monarchidae	Frugivore_Nectarivore	Molum	-5.20697	145.42	Madang	2015	16.25	1	1	0	0	0	PTIMAG01/PITDIC03	PTIMAG01/PITDIC03	470/477		391.009	20.4632	29.7781	Cultivated and Managed Terrestrial Area(s) / Natural And Semi-Natural Primarily Terrestrial Vegetation	66672	1425.08	Rural	75540	59.33	139	1
Br/X	Toxorhamphus novaguineae	Melanocharitidae	Insectivore_Nectarivore	Molum	-5.20697	145.42	Madang	2015	14	1	1	0	0	0	SPIPAS06	SPIPAS06	352/355 (99%)		391.009	20.4632	29.7781	Cultivated and Managed Terrestrial Area(s) / Natural And Semi-Natural Primarily Terrestrial Vegetation	66672	1425.08	Rural	75540	59.33	139	1
G/X	Toxorhamphus novaguineae	Melanocharitidae	Insectivore_Nectarivore	Yal	-5.28781	145.512	Madang	2015	13.75	0	0	0	0	0	0		0		391.009	20.4632	29.7781	Cultivated and Managed Terrestrial Area(s) / Natural And Semi-Natural Primarily Terrestrial Vegetation	66672	1425.08	Rural	75540	59.33	139	1
G/X	Tanysiptera galatea	Alcedinidae	Insectivore	Yal	-5.28781	145.512	Madang	2015	50	1	0	0	0	0	0		0		391.009	20.4632	29.7781	Cultivated and Managed Terrestrial Area(s) / Natural And Semi-Natural Primarily Terrestrial Vegetation	66672	1425.08	Rural	75540	59.33	139	1
G/X	Colluricincla megarhyncha	Pachycephalidae	Insectivore	Kewal	-5.28364	145.624	Madang	2015	37.5	1	1	0	0	0	COLMEG05	COLMEG05	409/411 (99%)		391.009	20.4632	29.7781	Cultivated and Managed Terrestrial Area(s) / Natural And Semi-Natural Primarily Terrestrial Vegetation	66672	1425.08	Rural	75540	59.33	139	1
G/X	Arses insularis	Monarchidae	Frugivore_Nectarivore	Yal	-5.28781	145.512	Madang	2015	18.25	1	1	0	0	0	MELMEG03	CVI_76	386/398 (97%)	M	391.009	20.4632	29.7781	Cultivated and Managed Terrestrial Area(s) / Natural And Semi-Natural Primarily Terrestrial Vegetation	66672	1425.08	Rural	75540	59.33	139	1
Gr,B/X	Toxorhamphus novaguineae	Melanocharitidae	Insectivore_Nectarivore	Kewal	-5.28364	145.624	Madang	2015	12.75	0	0	0	0	0	0		0	M	391.009	20.4632	29.7781	Cultivated and Managed Terrestrial Area(s) / Natural And Semi-Natural Primarily Terrestrial Vegetation	66672	1425.08	Rural	75540	59.33	139	1
Gr/X	Melanocharis nigra	Melanocharitidae	Frugivore_Nectarivore	Molum	-5.20697	145.42	Madang	2015	10	1	1	0	0	0	MELNIG02	CVI_28	447/454 (98%)		391.009	20.4632	29.7781	Cultivated and Managed Terrestrial Area(s) / Natural And Semi-Natural Primarily Terrestrial Vegetation	66672	1425.08	Rural	75540	59.33	139	1
Gr/X	Symposiachrus guttula	Monarchidae	Insectivore	Molum	-5.20697	145.42	Madang	2015		1	1	0	0	0	MONGUT02	MONGUT02	442/445 (99%)		391.009	20.4632	29.7781	Cultivated and Managed Terrestrial Area(s) / Natural And Semi-Natural Primarily Terrestrial Vegetation	66672	1425.08	Rural	75540	59.33	139	1
Id: K03	Colluricincla megarhyncha	Pachycephalidae	Insectivore	Kewal	-5.28364	145.624	Madang	2015	37	1	1	0	0	0	COLMEG05	COLMEG05	409/412 (99%)	M	391.009	20.4632	29.7781	Cultivated and Managed Terrestrial Area(s) / Natural And Semi-Natural Primarily Terrestrial Vegetation	66672	1425.08	Rural	75540	59.33	139	1
Id: K04	Tanysiptera galatea	Alcedinidae	Insectivore	Kewal	-5.28364	145.624	Madang	2015	55	1	0	0	0	0	0		0		391.009	20.4632	29.7781	Cultivated and Managed Terrestrial Area(s) / Natural And Semi-Natural Primarily Terrestrial Vegetation	66672	1425.08	Rural	75540	59.33	139	1
Id: K05	Pitohui kirhocephalus	Oriolidae	Insectivore	Kewal	-5.28364	145.624	Madang	2015	72	1	1	0	0	0	MELNIG05	CVI_101	419/428 (98%)	M	391.009	20.4632	29.7781	Cultivated and Managed Terrestrial Area(s) / Natural And Semi-Natural Primarily Terrestrial Vegetation	66672	1425.08	Rural	75540	59.33	139	1
ID=MO1	Symposiachrus guttula	Monarchidae	Insectivore	WCA_W2	-5.23922	145.116	Madang	2015		1	1	0	0	0	SYMGUT04		462/467		391.009	20.4632	29.7781	Cultivated and Managed Terrestrial Area(s) / Natural And Semi-Natural Primarily Terrestrial Vegetation	66672	1425.08	Rural	75540	59.33	139	1
K/W	Colluricincla megarhyncha	Pachycephalidae	Insectivore	Kewal	-5.28364	145.624	Madang	2015	38.5	0	0	0	0	0	0		0	M	391.009	20.4632	29.7781	Cultivated and Managed Terrestrial Area(s) / Natural And Semi-Natural Primarily Terrestrial Vegetation	66672	1425.08	Rural	75540	59.33	139	1
K/X	Pitohui kirhocephalus	Oriolidae	Insectivore	Kewal	-5.28364	145.624	Madang	2015	72	0	0	0	0	0	0		0		391.009	20.4632	29.7781	Cultivated and Managed Terrestrial Area(s) / Natural And Semi-Natural Primarily Terrestrial Vegetation	66672	1425.08	Rural	75540	59.33	139	1
K/X	Tanysiptera galatea	Alcedinidae	Insectivore	Yal	-5.28781	145.512	Madang	2015	49	1	1	0	0	0	DACGAU01	DACGAU01	436/437 (99%)		391.009	20.4632	29.7781	Cultivated and Managed Terrestrial Area(s) / Natural And Semi-Natural Primarily Terrestrial Vegetation	66672	1425.08	Rural	75540	59.33	139	1
KO-13804	Ceyx solitarius	Alcedinidae	Insectivore	WCA_Nindemeking	-5.21288	145.072	Madang	2015	14.25	0	0	0	0	0	0		0	M	391.009	20.4632	29.7781	Cultivated and Managed Terrestrial Area(s) / Natural And Semi-Natural Primarily Terrestrial Vegetation	66672	1425.08	Rural	75540	59.33	139	1
KO-13805	Ceyx solitarius	Alcedinidae	Insectivore	WCA_Nindemeking	-5.21288	145.072	Madang	2015	13.5	1	1	0	0	0	MELNIG04	CVI_44	400/407 (98%)		391.009	20.4632	29.7781	Cultivated and Managed Terrestrial Area(s) / Natural And Semi-Natural Primarily Terrestrial Vegetation	66672	1425.08	Rural	75540	59.33	139	1
KO-13806	Ceyx solitarius	Alcedinidae	Insectivore	WCA_Nindemeking	-5.21288	145.072	Madang	2015	13	0	0	0	0	0	0		0	M	391.009	20.4632	29.7781	Cultivated and Managed Terrestrial Area(s) / Natural And Semi-Natural Primarily Terrestrial Vegetation	66672	1425.08	Rural	75540	59.33	139	1
KO-13807	Ceyx solitarius	Alcedinidae	Insectivore	WCA_Nindemeking	-5.21288	145.072	Madang	2015	15	1	1	0	0	0	MELNIG03	MELNIG03	276/278 (99%)	M	391.009	20.4632	29.7781	Cultivated and Managed Terrestrial Area(s) / Natural And Semi-Natural Primarily Terrestrial Vegetation	66672	1425.08	Rural	75540	59.33	139	1
KO-13808	Ceyx solitarius	Alcedinidae	Insectivore	WCA_Nindemeking	-5.21288	145.072	Madang	2015	14	1	1	0	0	0	MELSTR03	CVI_79	404/415 (97%)	M	391.009	20.4632	29.7781	Cultivated and Managed Terrestrial Area(s) / Natural And Semi-Natural Primarily Terrestrial Vegetation	66672	1425.08	Rural	75540	59.33	139	1
KO-13812	Ceyx solitarius	Alcedinidae	Insectivore	WCA_W1	-5.23818	145.178	Madang	2015	14.5	1	1	0	0	0	MELVER03	MELVER03	422/427 (99%)	M	391.009	20.4632	29.7781	Cultivated and Managed Terrestrial Area(s) / Natural And Semi-Natural Primarily Terrestrial Vegetation	66672	1425.08	Rural	75540	59.33	139	1
KO-18309	Ceyx solitarius	Alcedinidae	Insectivore	WCA_W1	-5.23818	145.178	Madang	2015	14.75	0	0	0	0	0	0		0	M	391.009	20.4632	29.7781	Cultivated and Managed Terrestrial Area(s) / Natural And Semi-Natural Primarily Terrestrial Vegetation	66672	1425.08	Rural	75540	59.33	139	1
O/W	Tanysiptera galatea	Alcedinidae	Insectivore	Yal	-5.28781	145.512	Madang	2015	57	0	0	0	0	0	0		0		394.033	20.5921	29.863	Cultivated and Managed Terrestrial Area(s) / Natural And Semi-Natural Primarily Terrestrial Vegetation	73326.4	7474.16	Rural	85460	3527.11	101	0.895425
O/X	Tanysiptera galatea	Alcedinidae	Insectivore	Yal	-5.28781	145.512	Madang	2015	48	0	0	0	0	0	0		0		394.033	20.5921	29.863	Cultivated and Managed Terrestrial Area(s) / Natural And Semi-Natural Primarily Terrestrial Vegetation	73326.4	7474.16	Rural	85460	3527.11	101	0.895425
Pu/X	Rhipidura leucothorax	Rhipiduridae	Insectivore	Molum	-5.20697	145.42	Madang	2015	17.5	0	0	0	0	0	0		0		394.033	20.5921	29.863	Cultivated and Managed Terrestrial Area(s) / Natural And Semi-Natural Primarily Terrestrial Vegetation	73326.4	7474.16	Rural	85460	3527.11	101	0.895425
Pu/X	Toxorhamphus novaguineae	Melanocharitidae	Insectivore_Nectarivore	Molum	-5.20697	145.42	Madang	2015	8.75	0	0	0	0	0	0		0	M	394.033	20.5921	29.863	Cultivated and Managed Terrestrial Area(s) / Natural And Semi-Natural Primarily Terrestrial Vegetation	73326.4	7474.16	Rural	85460	3527.11	101	0.895425
Pu/X	Meliphaga analoga	Meliphagidae	Frugivore_Nectarivore	Yal	-5.28781	145.512	Madang	2015	25	1	1	0	0	0	DACGAU01	DACGAU01	393/396 (99%)	F	394.033	20.5921	29.863	Cultivated and Managed Terrestrial Area(s) / Natural And Semi-Natural Primarily Terrestrial Vegetation	73326.4	7474.16	Rural	85460	3527.11	101	0.895425
Pu/X	Symposiachrus guttula	Monarchidae	Insectivore	Molum	-5.20697	145.42	Madang	2015	16	1	1	0	0	0	SYMGUT02	SYMGUT02	310/311 (99%)	F	394.033	20.5921	29.863	Cultivated and Managed Terrestrial Area(s) / Natural And Semi-Natural Primarily Terrestrial Vegetation	73326.4	7474.16	Rural	85460	3527.11	101	0.895425
Pu/X	Symposiachrus guttula	Monarchidae	Insectivore	Yal	-5.28781	145.512	Madang	2015	15.5	1	1	0	0	0	SYMGUT02		465/467	F	394.033	20.5921	29.863	Cultivated and Managed Terrestrial Area(s) / Natural And Semi-Natural Primarily Terrestrial Vegetation	73326.4	7474.16	Rural	85460	3527.11	101	0.895425
R,R/X	Rhipidura leucothorax	Rhipiduridae	Insectivore	Kewal	-5.28364	145.624	Madang	2015	20	1	1	0	0	0	COLMEG03	CVI_102	193/197 (98%)		394.033	20.5921	29.863	Cultivated and Managed Terrestrial Area(s) / Natural And Semi-Natural Primarily Terrestrial Vegetation	73326.4	7474.16	Rural	85460	3527.11	101	0.895425
R/B	Arses insularis	Monarchidae	Frugivore_Nectarivore	Yal	-5.28781	145.512	Madang	2015	17.75	1	1	0	0	0	MONGUT02	MONGUT02	401/402 (99%)	F	394.033	20.5921	29.863	Cultivated and Managed Terrestrial Area(s) / Natural And Semi-Natural Primarily Terrestrial Vegetation	73326.4	7474.16	Rural	85460	3527.11	101	0.895425
R/B	Symposiachrus guttula	Monarchidae	Insectivore	Yal	-5.28781	145.512	Madang	2015	17	1	1	0	0	0	SYMGUT01	SYMGUT01	429/430 (99%)		394.033	20.5921	29.863	Cultivated and Managed Terrestrial Area(s) / Natural And Semi-Natural Primarily Terrestrial Vegetation	73326.4	7474.16	Rural	85460	3527.11	101	0.895425
R/X	Meliphaga analoga	Meliphagidae	Frugivore_Nectarivore	Kewal	-5.28364	145.624	Madang	2015	19.75	1	1	0	0	0	DACGAU01	CVI_103	382/390 (98%)		394.033	20.5921	29.863	Cultivated and Managed Terrestrial Area(s) / Natural And Semi-Natural Primarily Terrestrial Vegetation	73326.4	7474.16	Rural	85460	3527.11	101	0.895425
R/X	Tanysiptera galatea	Alcedinidae	Insectivore	Kewal	-5.28364	145.624	Madang	2015	53	1	1	0	0	0	DACGAU01	DACGAU01	418/419 (99%)		394.033	20.5921	29.863	Cultivated and Managed Terrestrial Area(s) / Natural And Semi-Natural Primarily Terrestrial Vegetation	73326.4	7474.16	Rural	85460	3527.11	101	0.895425
R/X	Ceyx solitarius	Alcedinidae	Insectivore	Yal	-5.28781	145.512	Madang	2015	13.25	1	1	0	0	0	MELNIG04	MELNIG04	428/433 (99%)	M	394.033	20.5921	29.863	Cultivated and Managed Terrestrial Area(s) / Natural And Semi-Natural Primarily Terrestrial Vegetation	73326.4	7474.16	Rural	85460	3527.11	101	0.895425
R/X	Pitohui kirhocephalus	Oriolidae	Insectivore	Kewal	-5.28364	145.624	Madang	2015	71	1	1	0	0	0	PITKIR02	PITKIR02	451/455 (99%)	M	394.033	20.5921	29.863	Cultivated and Managed Terrestrial Area(s) / Natural And Semi-Natural Primarily Terrestrial Vegetation	73326.4	7474.16	Rural	85460	3527.11	101	0.895425
R/Y	Symposiachrus guttula	Monarchidae	Insectivore	Yal	-5.28781	145.512	Madang	2015	17.25	1	1	0	0	0	SYMGUT02	SYMGUT02	393/394 (99%)		394.033	20.5921	29.863	Cultivated and Managed Terrestrial Area(s) / Natural And Semi-Natural Primarily Terrestrial Vegetation	73326.4	7474.16	Rural	85460	3527.11	101	0.895425
W/B	Tanysiptera galatea	Alcedinidae	Insectivore	Kewal	-5.28364	145.624	Madang	2015	50	1	1	0	0	0	DACGAU01	DACGAU01	465/465 (100%)		394.033	20.5921	29.863	Cultivated and Managed Terrestrial Area(s) / Natural And Semi-Natural Primarily Terrestrial Vegetation	73326.4	7474.16	Rural	85460	3527.11	101	0.895425
W/G	Tanysiptera galatea	Alcedinidae	Insectivore	Yal	-5.28781	145.512	Madang	2015	56	0	0	0	0	0	0		0		394.033	20.5921	29.863	Cultivated and Managed Terrestrial Area(s) / Natural And Semi-Natural Primarily Terrestrial Vegetation	73326.4	7474.16	Rural	85460	3527.11	101	0.895425
W/G	Colluricincla megarhyncha	Pachycephalidae	Insectivore	Yal	-5.28781	145.512	Madang	2015	38.5	1	1	0	0	0	COLMEG04	COLMEG04	431/434 (99%)	F	394.033	20.5921	29.863	Cultivated and Managed Terrestrial Area(s) / Natural And Semi-Natural Primarily Terrestrial Vegetation	73326.4	7474.16	Rural	85460	3527.11	101	0.895425
W/G	Colluricincla megarhyncha	Pachycephalidae	Insectivore	Yal	-5.28781	145.512	Madang	2015	38.5	1	1	0	0	0	COLMEG04	COLMEG04	431/434 (99%)	384.065	394.033	20.5921	29.863	Cultivated and Managed Terrestrial Area(s) / Natural And Semi-Natural Primarily Terrestrial Vegetation	73326.4	7474.16	Rural	85460	3527.11	101	0.895425
W/K	Colluricincla megarhyncha	Pachycephalidae	Insectivore	Kewal	-5.28364	145.624	Madang	2015	37.5	0	0	0	0	0	0		0	F	394.033	20.5921	29.863	Cultivated and Managed Terrestrial Area(s) / Natural And Semi-Natural Primarily Terrestrial Vegetation	73326.4	7474.16	Rural	85460	3527.11	101	0.895425
W/W	Tanysiptera galatea	Alcedinidae	Insectivore	Kewal	-5.28364	145.624	Madang	2015	65	0	0	0	0	0	0		0		394.033	20.5921	29.863	Cultivated and Managed Terrestrial Area(s) / Natural And Semi-Natural Primarily Terrestrial Vegetation	73326.4	7474.16	Rural	85460	3527.11	101	0.895425
W/X	Tanysiptera galatea	Alcedinidae	Insectivore	Kewal	-5.28364	145.624	Madang	2015	57	0	0	0	0	0	0		0		394.033	20.5921	29.863	Cultivated and Managed Terrestrial Area(s) / Natural And Semi-Natural Primarily Terrestrial Vegetation	73326.4	7474.16	Rural	85460	3527.11	101	0.895425
W/X	Symposiachrus guttula	Monarchidae	Insectivore	Molum	-5.20697	145.42	Madang	2015	16.75	0	0	0	0	0	0		0	M	394.033	20.5921	29.863	Cultivated and Managed Terrestrial Area(s) / Natural And Semi-Natural Primarily Terrestrial Vegetation	73326.4	7474.16	Rural	85460	3527.11	101	0.895425
W/X	Toxorhamphus novaguineae	Melanocharitidae	Insectivore_Nectarivore	Molum	-5.20697	145.42	Madang	2015		0	0	0	0	0	0		0		394.033	20.5921	29.863	Cultivated and Managed Terrestrial Area(s) / Natural And Semi-Natural Primarily Terrestrial Vegetation	73326.4	7474.16	Rural	85460	3527.11	101	0.895425
W/X	Arses insularis	Monarchidae	Frugivore_Nectarivore	Yal	-5.28781	145.512	Madang	2015	15.75	1	1	0	0	0	GRBRU02	GRBRU02	367/372 (99%)	F	394.033	20.5921	29.863	Cultivated and Managed Terrestrial Area(s) / Natural And Semi-Natural Primarily Terrestrial Vegetation	73326.4	7474.16	Rural	85460	3527.11	101	0.895425
W/X	Pitohui kirhocephalus	Oriolidae	Insectivore	Kewal	-5.28364	145.624	Madang	2015	68	1	1	0	0	0	MELNIG04	CVI_105	431/439 (98%)	M	394.033	20.5921	29.863	Cultivated and Managed Terrestrial Area(s) / Natural And Semi-Natural Primarily Terrestrial Vegetation	73326.4	7474.16	Rural	85460	3527.11	101	0.895425
W/X	Ceyx solitarius	Alcedinidae	Insectivore	Kewal	-5.28364	145.624	Madang	2015	16.25	1	1	0	0	0	MELVER01	CVI_104	436/447 (98%)	M	394.033	20.5921	29.863	Cultivated and Managed Terrestrial Area(s) / Natural And Semi-Natural Primarily Terrestrial Vegetation	73326.4	7474.16	Rural	85460	3527.11	101	0.895425
W/X	Toxorhamphus novaguineae	Melanocharitidae	Insectivore_Nectarivore	Molum	-5.20697	145.42	Madang	2015	9.5	1	1	0	0	0	PTIMAG01	CVI_85	400/407 (98%)		384.065	20.6312	29.7778	Cultivated and Managed Terrestrial Area(s) / Natural And Semi-Natural Primarily Terrestrial Vegetation	27661.3	488.807	Human	28210	7136.07	147	0.896103
X/B	Rhipidura leucothorax	Rhipiduridae	Insectivore	Molum	-5.20697	145.42	Madang	2015	20.25	0	0	0	0	0	0		0		384.065	20.6312	29.7778	Cultivated and Managed Terrestrial Area(s) / Natural And Semi-Natural Primarily Terrestrial Vegetation	27661.3	488.807	Human	28210	7136.07	147	0.896103
X/B	Arses insularis	Monarchidae	Frugivore_Nectarivore	Molum	-5.20697	145.42	Madang	2015	15.5	1	1	0	0	0	MONGUT02	MONGUT02	451/453 (99%)	M	384.065	20.6312	29.7778	Cultivated and Managed Terrestrial Area(s) / Natural And Semi-Natural Primarily Terrestrial Vegetation	27661.3	488.807	Human	28210	7136.07	147	0.896103
X/B	Colluricincla megarhyncha	Pachycephalidae	Insectivore	Molum	-5.20697	145.42	Madang	2015	37.75	1	1	0	0	0	new	CVI_11	266/275 (97%)	F	384.065	20.6312	29.7778	Cultivated and Managed Terrestrial Area(s) / Natural And Semi-Natural Primarily Terrestrial Vegetation	27661.3	488.807	Human	28210	7136.07	147	0.896103
X/B,B	Rhipidura leucothorax	Rhipiduridae	Insectivore	Kewal	-5.28364	145.624	Madang	2015	19	1	1	0	0	0	COLMEG03	COLMEG03	463/464 (99%)		384.065	20.6312	29.7778	Cultivated and Managed Terrestrial Area(s) / Natural And Semi-Natural Primarily Terrestrial Vegetation	27661.3	488.807	Human	28210	7136.07	147	0.896103
X/Br	Meliphaga analoga	Meliphagidae	Frugivore_Nectarivore	Molum	-5.20697	145.42	Madang	2015	20.25	1	0	0	0	1	MELA01	CVI_25	382/407 (94%)	F	384.065	20.6312	29.7778	Cultivated and Managed Terrestrial Area(s) / Natural And Semi-Natural Primarily Terrestrial Vegetation	27661.3	488.807	Human	28210	7136.07	147	0.896103
X/Br	Ceyx solitarius	Alcedinidae	Insectivore	Yal	-5.28781	145.512	Madang	2015	15	1	1	0	0	0	MELNIG04	MELNIG04	444/450 (99%)		384.065	20.6312	29.7778	Cultivated and Managed Terrestrial Area(s) / Natural And Semi-Natural Primarily Terrestrial Vegetation	27661.3	488.807	Human	28210	7136.07	147	0.896103
X/Br	Arses insularis	Monarchidae	Frugivore_Nectarivore	Molum	-5.20697	145.42	Madang	2015	17	1	1	0	0	0	PTIMAG01	CVI_67	456/464 (98%)	F	384.065	20.6312	29.7778	Cultivated and Managed Terrestrial Area(s) / Natural And Semi-Natural Primarily Terrestrial Vegetation	27661.3	488.807	Human	28210	7136.07	147	0.896103
X/Br	Symposiachrus guttula	Monarchidae	Insectivore	Molum	-5.20697	145.42	Madang	2015	15	1	1	0	0	0	SYMGUT01	SYMGUT01	327/330 (99%)		384.065	20.6312	29.7778	Cultivated and Managed Terrestrial Area(s) / Natural And Semi-Natural Primarily Terrestrial Vegetation	27661.3	488.807	Human	28210	7136.07	147	0.896103
X/G	Meliphaga analoga	Meliphagidae	Frugivore_Nectarivore	Kewal	-5.28364	145.624	Madang	2015	20.25	0	0	0	0	0	0		0		384.065	20.6312	29.7778	Cultivated and Managed Terrestrial Area(s) / Natural And Semi-Natural Primarily Terrestrial Vegetation	27661.3	488.807	Human	28210	7136.07	147	0.896103
X/G	Rhipidura leucothorax	Rhipiduridae	Insectivore	Kewal	-5.28364	145.624	Madang	2015	15.5	0	0	0	0	0	0		0		384.065	20.6312	29.7778	Cultivated and Managed Terrestrial Area(s) / Natural And Semi-Natural Primarily Terrestrial Vegetation	27661.3	488.807	Human	28210	7136.07	147	0.896103
X/G	Tanysiptera galatea	Alcedinidae	Insectivore	Yal	-5.28781	145.512	Madang	2015	50	0	0	0	0	0	0		0		384.065	20.6312	29.7778	Cultivated and Managed Terrestrial Area(s) / Natural And Semi-Natural Primarily Terrestrial Vegetation	27661.3	488.807	Human	28210	7136.07	147	0.896103
X/G	Melanocharis nigra	Melanocharitidae	Frugivore_Nectarivore	Yal	-5.28781	145.512	Madang	2015	10.5	1	1	0	0	0	MELNIG04	MELNIG04	364/367 (99%)	M	384.065	20.6312	29.7778	Cultivated and Managed Terrestrial Area(s) / Natural And Semi-Natural Primarily Terrestrial Vegetation	27661.3	488.807	Human	28210	7136.07	147	0.896103
X/G	Arses insularis	Monarchidae	Frugivore_Nectarivore	Yal	-5.28781	145.512	Madang	2015	18.5	1	1	0	0	0	PTIMAG01	CVI_71	414/429 (97%)	M	384.065	20.6312	29.7778	Cultivated and Managed Terrestrial Area(s) / Natural And Semi-Natural Primarily Terrestrial Vegetation	27661.3	488.807	Human	28210	7136.07	147	0.896103
X/G	Toxorhamphus novaguineae	Melanocharitidae	Insectivore_Nectarivore	Yal	-5.28781	145.512	Madang	2015	11.25	1	1	0	0	0	PTIMAG01	CVI_86	376/385 (98%)	F	384.065	20.6312	29.7778	Cultivated and Managed Terrestrial Area(s) / Natural And Semi-Natural Primarily Terrestrial Vegetation	27661.3	488.807	Human	28210	7136.07	147	0.896103
X/Gr	Symposiachrus guttula	Monarchidae	Insectivore	Molum	-5.20697	145.42	Madang	2015	14.5	1	1	0	0	0	DACGAU01	CVI_14	367/373 (98%)		384.065	20.6312	29.7778	Cultivated and Managed Terrestrial Area(s) / Natural And Semi-Natural Primarily Terrestrial Vegetation	27661.3	488.807	Human	28210	7136.07	147	0.896103
X/O	Colluricincla megarhyncha	Pachycephalidae	Insectivore	Molum	-5.20697	145.42	Madang	2015	38.5	0	0	0	0	0	0		0	M	384.065	20.6312	29.7778	Cultivated and Managed Terrestrial Area(s) / Natural And Semi-Natural Primarily Terrestrial Vegetation	27661.3	488.807	Human	28210	7136.07	147	0.896103
X/Pu	Toxorhamphus novaguineae	Melanocharitidae	Insectivore_Nectarivore	Yal	-5.28781	145.512	Madang	2015	9	0	0	0	0	0	0		0	F	384.065	20.6312	29.7778	Cultivated and Managed Terrestrial Area(s) / Natural And Semi-Natural Primarily Terrestrial Vegetation	27661.3	488.807	Human	28210	7136.07	147	0.896103
X/Pu	Rhipidura leucothorax	Rhipiduridae	Insectivore	Molum	-5.20697	145.42	Madang	2015	19	1	1	0	0	0	COLMEG03	COLMEG03	466/466 (100%)		384.065	20.6312	29.7778	Cultivated and Managed Terrestrial Area(s) / Natural And Semi-Natural Primarily Terrestrial Vegetation	27661.3	488.807	Human	28210	7136.07	147	0.896103
X/R	Meliphaga analoga	Meliphagidae	Frugivore_Nectarivore	Kewal	-5.28364	145.624	Madang	2015	19.25	1	1	0	0	0	DACGAU01	DACGAU01	415/417 (99%)	F	384.065	20.6312	29.7778	Cultivated and Managed Terrestrial Area(s) / Natural And Semi-Natural Primarily Terrestrial Vegetation	27661.3	488.807	Human	28210	7136.07	147	0.896103
X/R	Melanocharis nigra	Melanocharitidae	Frugivore_Nectarivore	Yal	-5.28781	145.512	Madang	2015	11.25	1	1	0	0	0	MELNIG04	MELNIG04	323/327 (99%)	M	384.065	20.6312	29.7778	Cultivated and Managed Terrestrial Area(s) / Natural And Semi-Natural Primarily Terrestrial Vegetation	27661.3	488.807	Human	28210	7136.07	147	0.896103
X/R	Pitohui kirhocephalus	Oriolidae	Insectivore	Kewal	-5.28364	145.624	Madang	2015	80	1	1	0	0	0	PITDIC01	CVI_106	441/449 (98%)		384.065	20.6312	29.7778	Cultivated and Managed Terrestrial Area(s) / Natural And Semi-Natural Primarily Terrestrial Vegetation	27661.3	488.807	Human	28210	7136.07	147	0.896103
X/R,W	Ceyx solitarius	Alcedinidae	Insectivore	Kewal	-5.28364	145.624	Madang	2015	12.5	1	1	0	0	0	PTIMAG01	CVI_107	440/447 (98%)	M	384.065	20.6312	29.7778	Cultivated and Managed Terrestrial Area(s) / Natural And Semi-Natural Primarily Terrestrial Vegetation	27661.3	488.807	Human	28210	7136.07	147	0.896103
X/W	Toxorhamphus novaguineae	Melanocharitidae	Insectivore_Nectarivore	Yal	-5.28781	145.512	Madang	2015	13.5	0	0	0	0	0	0		0		384.065	20.6312	29.7778	Cultivated and Managed Terrestrial Area(s) / Natural And Semi-Natural Primarily Terrestrial Vegetation	27661.3	488.807	Human	28210	7136.07	147	0.896103
X/W	Colluricincla megarhyncha	Pachycephalidae	Insectivore	Kewal	-5.28364	145.624	Madang	2015	36.5	1	1	0	0	0	COLMEG05	COLMEG05	451/452(99%)	F	384.065	20.6312	29.7778	Cultivated and Managed Terrestrial Area(s) / Natural And Semi-Natural Primarily Terrestrial Vegetation	27661.3	488.807	Human	28210	7136.07	147	0.896103
X/W	Meliphaga analoga	Meliphagidae	Frugivore_Nectarivore	Molum	-5.20697	145.42	Madang	2015	23	1	1	0	0	0	DACGAU01	DACGAU01	409/411 (99%)	F	384.065	20.6312	29.7778	Cultivated and Managed Terrestrial Area(s) / Natural And Semi-Natural Primarily Terrestrial Vegetation	27661.3	488.807	Human	28210	7136.07	147	0.896103
X/W	Meliphaga analoga	Meliphagidae	Frugivore_Nectarivore	Molum	-5.20697	145.42	Madang	2015		1	1	0	0	0	DACGAU01	DACGAU01	0.99		384.065	20.6312	29.7778	Cultivated and Managed Terrestrial Area(s) / Natural And Semi-Natural Primarily Terrestrial Vegetation	27661.3	488.807	Human	28210	7136.07	147	0.896103
X/W	Arses insularis	Monarchidae	Frugivore_Nectarivore	Yal	-5.28781	145.512	Madang	2015	16.75	1	1	0	0	0	SPIPAS06	CVI_89	396/405 (98%)	F	384.065	20.6312	29.7778	Cultivated and Managed Terrestrial Area(s) / Natural And Semi-Natural Primarily Terrestrial Vegetation	27661.3	488.807	Human	28210	7136.07	147	0.896103
X/W	Symposiachrus guttula	Monarchidae	Insectivore	Molum	-5.20697	145.42	Madang	2015	16	1	1	0	0	0	TANGAL02	TANGAL02	163/164 (99%)	M	384.065	20.6312	29.7778	Cultivated and Managed Terrestrial Area(s) / Natural And Semi-Natural Primarily Terrestrial Vegetation	27661.3	488.807	Human	28210	7136.07	147	0.896103
X/Y	Meliphaga analoga	Meliphagidae	Frugivore_Nectarivore	Yal	-5.28781	145.512	Madang	2015	20.5	0	0	0	0	0	0		0		384.065	20.6312	29.7778	Cultivated and Managed Terrestrial Area(s) / Natural And Semi-Natural Primarily Terrestrial Vegetation	27661.3	488.807	Human	28210	7136.07	147	0.896103
X/Y	Arses insularis	Monarchidae	Frugivore_Nectarivore	Molum	-5.20697	145.42	Madang	2015	17.5	1	1	0	0	0	MONGUT02	MONGUT02	445/446 (99%)	M	384.065	20.6312	29.7778	Cultivated and Managed Terrestrial Area(s) / Natural And Semi-Natural Primarily Terrestrial Vegetation	27661.3	488.807	Human	28210	7136.07	147	0.896103
X/Y	Symposiachrus guttula	Monarchidae	Insectivore	Molum	-5.20697	145.42	Madang	2015	16.5	1	1	0	0	0	VIGRI04	CVI_114	222/227 (98%)	F	384.065	20.6312	29.7778	Cultivated and Managed Terrestrial Area(s) / Natural And Semi-Natural Primarily Terrestrial Vegetation	27661.3	488.807	Human	28210	7136.07	147	0.896103
Y/X	Rhipidura leucothorax	Rhipiduridae	Insectivore	Molum	-5.20697	145.42	Madang	2015	20.5	0	0	0	0	0	0		0		384.065	20.6312	29.7778	Cultivated and Managed Terrestrial Area(s) / Natural And Semi-Natural Primarily Terrestrial Vegetation	27661.3	488.807	Human	28210	7136.07	147	0.896103
Y/X	Meliphaga analoga	Meliphagidae	Frugivore_Nectarivore	Yal	-5.28781	145.512	Madang	2015	19	1	1	0	0	0	DACGAU01	DACGAU01	407/411 (99%)		384.065	20.6312	29.7778	Cultivated and Managed Terrestrial Area(s) / Natural And Semi-Natural Primarily Terrestrial Vegetation	27661.3	488.807	Human	28210	7136.07	147	0.896103
Y/X	Ceyx solitarius	Alcedinidae	Insectivore	Yal	-5.28781	145.512	Madang	2015	13.5	1	1	0	0	0	MELNIG02	MELNIG02	425/427 (99%)	M	384.065	20.6312	29.7778	Cultivated and Managed Terrestrial Area(s) / Natural And Semi-Natural Primarily Terrestrial Vegetation	27661.3	488.807	Human	28210	7136.07	147	0.896103
Y/X	Arses insularis	Monarchidae	Frugivore_Nectarivore	Molum	-5.20697	145.42	Madang	2015	16.25	1	1	0	0	0	TYRVOC01	CVI_111	337/343 (98%)	M	384.065	20.6312	29.7778	Cultivated and Managed Terrestrial Area(s) / Natural And Semi-Natural Primarily Terrestrial Vegetation	27661.3	488.807	Human	28210	7136.07	147	0.896103
