# Supplementary material for: The drivers of avian‐haemosporidian prevalence in tropical lowland forests of New Guinea in three dimensions
Source: Ecol Evol. 2022 Feb 14;12(2):e8497. doi: 10.1002/ece3.8497 (PMC8844478; doi:10.1002/ece3.8497)
Supplement: Supplementary file 3 — Table S2 [file ECE3-12-e8497-s004.xlsx]

## Sheet: Hoja1
ID	Species	Family	Guild	Location	Sea_level_m	Retrap	Net	Average_height	Latitude	Longitude	District	Date	Sex_PCR	Wing	Tail	Tarsus	Bill_head	Bill_height	Bill_width	Mass	Parasite	Haemoproteus	Parahaemoproteus	Leucocytozoon	Plasmodium	Parasite_Lineage_MalAvi	Identity	Sequence	Sequence_ID	Identity	Identity2	Canopy
79	Tanysiptera galatea	Alcedinidae	Insectivore	WCA_Swire	135		6	16.5	-5.22775	145.072	Madang	2013	M	105	73	21.4		10.6		54	0	0	0	0	0	0	0	0	0	0		Understory
90	Colluricincla_megarhyncha	Pachycephalidae	Insectivore	WCA_Swire	135		2	4.5	-5.22775	145.072	Madang	2013	F	95	78	25	47	NA	7.4	NA	1	1	0	0	0	COLMEG04	479/479					Understory
98	Meliphaga analoga	Meliphagidae	Frugivore_Nectarivore	WCA_Swire	135		6	16.5	-5.22775	145.072	Madang	2013	M	75	63	15.2	40	4.1		18.5	1	1	0	0	0	MELLEW01	99	TATTTGCAGAGGATTAATTTATTCATATTCATATTTACCTTTATCATGGATAACTGGATTAATAATATTTTTAATTTCTATTGTGACCGCTTTTATGGGTTATGTATTACCTTGGGGTCAAATGAGTTTCTGGGGTGCAACCGTTATTACTAATTTATTATATTTTATACCTGGACTTGTTTCATGGATCTGTGGAGGATATACAATAAGTGATCCAACTTTAAAAAGATTTTTTGTATTACATTTTATATTTCCTTTTGTAGCTCTATGTATTGTATTTATACATATATTTTTCTTACACTTACAAGGTAGCTCTAATCCTTTAGGATATGATACAGCTTTAAAAATACCTTTCTATCCAAGTCTATTATGTCTAGATATTAAAGGATTTAATAATGT…	EF01771565	427/438	0.99	Understory
105	Meliphaga analoga	Meliphagidae	Frugivore_Nectarivore	WCA_Swire	135		7	19.5	-5.22775	145.072	Madang	2013	F	89	70	20	41,6	5.7		26	1	1	0	0	0	SYMGUT02	374/376 (99%)	GAGCAATACTATTCCTAAATTCAATTGTTACAGCTTTTATGGGTTATGTTTTACCTTGGGGTCAAATGAGTTTCTGGGGTGCAACCGTTATTACTAATTTATTATACTTTATACCTGGACTTGTTTCATGGATTTGTGGAGGATATACTATTAGTGATCCAACTTTAAAAAGATTTTTTGTATTACATTTTATATTTCCTTTTATAGCATTATGTATTGTATTTATACATATATTCTTCTTACATTTACAAGGTAGCTCTAATCCTTTAGGATATGATACAGCTTTAAAAATACCTTTCTATCCAAGTCTATTATGTCTAGATATAAAAGGATTCAATAATGTATTAGTCCTATTTCTAGCTCAAAGTTTATTTGGAATTTTACCATTATCACATCCAG…	EF01771885	374/376	-0.99	Understory
106	Tanysiptera galatea	Alcedinidae	Insectivore	WCA_Swire	135				-5.22775	145.072	Madang	2013		108	76	22	48,5	7.1		61	1	1	0	0	0	MELNIG03	449/453 (99%)	ATTTAACTTACTTACATATCTGAAGAGGATTAAATTATTCATATTCATATTTACCTTTATCATGGATAACTGGATTAGTAATATTCTTAATTTCTATTGTGACCGCTTTTATGGGTTATGTATTACCTTGGGGTCAAATGAGTTTCTGGGGTGCAACTGTTATTACTAATTTATTATATTTTATACCTGGACTTGTTTCATGGATTTGTGGAGGATATACTATAAGCGATCCAACTTTAAAAAGATTCTTTGTATTACATTTTATATTTCCTTTTATAGCTTTATGTATCGTATTTATACATATATTTTTCTTACACTTACAAGGTAGCTCTAATCCTTTAGGATATGATACAGCTTTAAAAATACCTTTCTATCCAAGTCTATTATGTCTAGATTTTA…	EF01771908	449/453	-0.99	Understory
110	Tanysiptera galatea	Alcedinidae	Insectivore	WCA_Swire	135		1	1.5	-5.22775	145.072	Madang	2013	F	99	95	17	63	11		58	0	0	0	0	0	0	0	0	0	0		Understory
119	Tanysiptera galatea	Alcedinidae	Insectivore	WCA_Swire	135		8	22.5	-5.22775	145.072	Madang	2013		102	118	26.9	60,6	11		54	1	1	0	0	0	DACGAU01	317/319 (99%)	AAATGACATTCTGGGGTGCAACCGTTATTACTAACTTATTATATTTTATACCTGGACTTGTCTCATGGATTTGTGGTGGATATAATATTAGTGATCCTACTTTAAAAAGATTCTTTGTATTACATTTTATATTTCCATTCGTAGCTTTATGTATTGTATTTATACATATATTCTTTTTACACTTACAAGGTAGCTCTAATCCTTTAGGATATGATACAGCTTTAAAAATACCTTTCTATCCAAGTCTATTATGTTTAGATATTAAAGGATTTAGTAATGTATTAGTATTATACTTAGCTCAAAGTTTATTTGGTATACTACCATTATCACATCCAGATA	EF30534536	317/319	-0.99	Understory
123	Tanysiptera galatea	Alcedinidae	Insectivore	WCA_Swire	135		5	13.5	-5.22775	145.072	Madang	2013	M	99	106	20.7	61,4	11			0	0	0	0	0	0	0	0	0	0		Understory
150	Xanthotis flaviventer	Meliphagidae	Insectivore_Nectarivore	WCA_Swire	135		8	22.5	-5.22775	145.072	Madang	2013	M	108	89	27.6	25,3	9.5		42.5	1	0	0	0	1	MELANA01	392/397		EF31873700_EF31873700	392/397	98	High
166	Symposiachrus guttula	Monarchidae	Insectivore	WCA_Swire	135		1	1.5	-5.22775	145.072	Madang	2013	M	78	70	17	35,5	4.5		16.5	1	1	0	0	0	SYMGUT01	319/326 (98%)	CCACCTCCGGGGTCAAATGGAGTCTCTGGGGTGCAACCGTTATTACTAATCCATTATACTCTATACCTGGACTAGTTTCATGGATTTGTGGAGGATATACTATTAGTGATCCAACTTTAAAAAGATTTTTTGTATTACATTTTATATTTCCTTTTATAGCACTATGTATTGTATTTATACATATATTCTTCTTACATTTACAAGGTAGCTCTAATCCTTTAGGATATGATACAGCTTTAAAAATACCTTTCTATCCCAGTCTATTATGTCTAGATATAAAAGGATTCAATAATGTATTAGTCCTATTTCTAGCTCAAAGTTTATTTGGAATTTTACCATTATCAAA	EF01768670	319/326	-0.98	Understory
171	Meliphaga analoga	Meliphagidae	Frugivore_Nectarivore	WCA_Swire	135		7	19.5	-5.22775	145.072	Madang	2013		75	64	19.6	40,1			18.5	1	1	0	0	0	PTIMAG01	412/420 (98%)	AATATTATTACATATTCATATTTACCTTTATCATGGATAACTGGATTAGTAATATTTCTAATTTCAATTGTGACCGCTTTTATGGGTTATGTATTACCTTGGGGTCAAATGAGTTTCTGGGGTGCAACCGTTATTACTAATTTATTATATTTTATACCTGGACTTGTTTCATGGATTTGTGGAGGATATACTATTAGTGATCCAACTTTAAAAAGATTTTTTGTATTACATTTTATATTTCCTTTTATAGCCCTATGTATTGTATTCATACATATATTCTTCTTACACTTACAAGGTAGCTCTAATCCTTTAGGATATGATACAGCTTTAAAAATACCTTTCTATCCAAGTCTATTATGTCTAGATATCAAAGGATTTAATAATGTATTAGTCCTATTT…	EF01771878	412/420	-0.98	Understory
176	Meliphaga analoga	Meliphagidae	Frugivore_Nectarivore	WCA_Swire	135		6	16.5	-5.22775	145.072	Madang	2013	M	78	76	19	38,1	4.6		18.25	1	1	0	0	0	MELLEW01	311/313 (99%)	GTTTCTGGGGTGCAACCGTTATTACTAATTTATTATATTTCATACCTGGACTTGTTTCAGGGATCTGTGGAGGATATACAATAAGTGATCCAACTTTAAAAAGATTTTTTGTATTACACTTTATTTTCCCTTTTATAGCTCTATGTATTGTATTTATACATATATTCTTCTTACACTTACTAGGTAGCTCTAATCCTTTAGGATATGATACAGCTTTAAAAATACCTTTCTATCCAAGTCTATTATGTCTAGATATTAAAGGGTTTAATAATGTATTAGTCCTATTTCTAGCACAAAGTTTATTTGGTATTCTACCATTATCACATCCGGATAAT	EF01771551	311/313	-0.99	Understory
180	Chalcophaps stephani	Columbidae	Frugivore	WCA_Swire	135		4	10.5	-5.22775	145.072	Madang	2013	F	140	90	24.1	40	6.1		94	1	1	0	0	0	AMBSUB01	435/438		EF31873738_EF31873738	435/438	99	Understory
182	Xanthotis flaviventer	Meliphagidae	Insectivore_Nectarivore	WCA_Swire	135		7	19.5	-5.22775	145.072	Madang	2013	M								1	0	0	0	1	MELANA01	471/479		EF31873702_EF31873702	440/453	97	High
216	Xanthotis flaviventer	Meliphagidae	Insectivore_Nectarivore	WCA_Swire	135		8	22.5	-5.22775	145.072	Madang	2013		93	71	26.4	45	7.4			1	1	0	0	0	MELNIG06	403/409		EF31873699_EF31873699	403/409	98	High
217	Xanthotis flaviventer	Meliphagidae	Insectivore_Nectarivore	WCA_Swire	135		9	22.5	-5.22775	145.072	Madang	2013									1	1	0	0	0	MELFUM01	474/477					High
225	Symposiachrus guttula	Monarchidae	Insectivore	WCA_Swire	135		1	1.5	-5.22775	145.072	Madang	2013		79	70	17.4	34	4.7		17.5	1	1	0	0	0	0	0	CATCTCTTCCTTACATTTACAAGGTAGCTCTAATCCTTTAGGATATGATACAGCTTTAAAAATACCTTTCTATCCGAGTCTATTATGTCTAGATATAAAAGGATTCAATAATGTATTAGTCCTATTTCTAGCTCAAAGTTTATTTGGAATTTTACCATTATCAATCAA	EF01768816	0		Understory
226	Meliphaga analoga	Meliphagidae	Frugivore_Nectarivore	WCA_Swire	135		1	1.5	-5.22775	145.072	Madang	2013	M	94	78	19.2	43,1	5		26.5	1	0	0	0	1	SYMGUT03	425/428 (99%)	GTATTAATATTATTCATCACTCATATGTACCTTTATCTTGGATATCTGGATTAATTATATTTTTAATATCTATAGTTACAGCATTTATGGGATATGTATTACCTTGGGGTCAAATGAGTTTTTGGGGAGCAACAGTAATTACCAATTTATTATATTTTATTCCTGGACTTGTTTCATGGATTTGTGGTGGATATCTTGTTAGTGATCCAACATTAAAAAGATTTTTTGTATTACATTTCATTTTTCCTTTTATAGCTTTATGTATTGTATTTATACATATATTCTTTTTACACTTACAAGGTAGCACAAATCCTTTAGGGTATGATACTGCTTTAAAAATACCCTTCTATCCAAATCTTTTAAGCTTAGATATTAAAGGATTTAATAATATATTAGTAC…	EF01770790	425/428	-0.99	Understory
228	Tanysiptera galatea	Alcedinidae	Insectivore	WCA_Swire	135				-5.22775	145.072	Madang	2013	M	105	114	19.7	62	11.5		59	0	0	0	0	0	0	0	0	0	0		Understory
235	Meliphaga analoga	Meliphagidae	Frugivore_Nectarivore	WCA_Swire	135		1	1.5	-5.22775	145.072	Madang	2013	M	85	73	19.4	39,1	5.2		24	1	0	0	0	1	SYMGUT03	391/392 (99%)	TGAATATCTGGATTAATTATATTTTTAATATCTATAGTTACAGCATTTATGGGATATGTATTACCTTGGGGTCAAATGAGTTTTTGGGGAGCAACAGTAATTACCAATTTATTATATTTTATTCCTGGACTTGTTTCATGGATTTGTGGTGGATATCTTGTTAGTGATCCAACATTAAAAAGATTTTTTGTATTACATTTCATTTTTCCTTTTATAGCTTTATGTATTGTATTTATACATATATTCTTTTTACACTTACAAGGTAGCACAAATCCTTTAGGGTATGATACTGCTTTAAAAATACCCTTCTATCCAAATCTTTTAAGCTTAGATATTAAAGGATTTAATAATATATTAGTACTATTTTTAGCACAAAGTTTATTTGGAATATTACCATTA…	EF01770877	391/392	-0.99	Understory
256	Meliphaga analoga	Meliphagidae	Frugivore_Nectarivore	WCA_Swire	135		1	1.5	-5.22775	145.072	Madang	2013	F	94	80	20.1	42	5.4		29	1	1	0	0	0	TANGAL01	394/394 (100%)	CATGGATAACTGGATTAATAATTTTCTTAATTTCTATTGTTACTGCTTTTATGGGTTATGTATTACCTTGGGGTCAAATGAGTTTCTGGGGTGCAACTGTTATTACTAACTTATTATATTTTATACCTGGACTTGTCTCATGGATTTGTGGTGGATATAATATTAGTGATCCTACTTTAAAAAGATTCTTTGTATTACATTTTATATTTCCATTTGTAGCTTTATGTATTGTATTTATACATATATTCTTTTTACACTTACAAGGTAGCTCTAATCCTTTAGGATATGATACAGCTTTAAAAATACCTTTCTATCCAAGTCTATTATGTTTAGATATTAAAGGATTCAGTAATGTATTAGTATTATACTTAGCTCAAAGTTTATTTGGTATACTACCAT…	EF01770835	394/394	-1	Understory
266	Meliphaga analoga	Meliphagidae	Frugivore_Nectarivore	WCA_Swire	135		8	22.5	-5.22775	145.072	Madang	2013		80	74		42,6	5.2		25	1	0	0	0	1	SYMGUT03	387/387 (100%)	ATCTGGATTAATTATATTTTTAATATCTATAGTTACAGCATTTATGGGATATGTATTACCTTGGGGTCAAATGAGTTTTTGGGGAGCAACAGTAATTACCAATTTATTATATTTTATTCCTGGACTTGTTTCATGGATTTGTGGTGGATATCTTGTTAGTGATCCAACATTAAAAAGATTTTTTGTATTACATTTCATTTTTCCTTTTATAGCTTTATGTATTGTATTTATACATATATTCTTTTTACACTTACAAGGTAGCACAAATCCTTTAGGGTATGATACTGCTTTAAAAATACCCTTCTATCCAAATCTTTTAAGCTTAGATATTAAAGGATTTAATAATATATTAGTACTATTTTTAGCACAAAGTTTATTTGGAATATTACCATTATCACA…	EF01782430	387/387	-1	Understory
268	Meliphaga analoga	Meliphagidae	Frugivore_Nectarivore	WCA_Swire	135		8	22.5	-5.22775	145.072	Madang	2013	M	76	66	19.5	41,1	4.8		17.5	1	1	0	0	0	DACGAU01	390/395 (99%)	TCATGGATAACTGGACTAATGATTTTCTTAATTTCTATTGTTACTGCTTTTATGGGTTATGTATTACCTTGGGGTCAAATGAGTTTCTGGGGTGCAACCGTTATTACTAACTTATTATATTTTATACCTGGACTTGTCTCATGGATTTGTGGAGGATATAATATTAGTGATCCTACTTTAAAAAGATTCTTTGTATTACATTTTATATTTCCATTCATAGCTCTATGTATTGTATTTATACATATATTCTTCTTACACTTACAAGGTAGCTCTAATCCTTTAGGATATGATACAGCTTTAAAAATACCTTTCTATCCAAGTCTATTATGTCTAGATATTAAAGGATTTAGTAATGTATTAGTATTATACTTAGCTCAAAGTTTATTTGGTATACTACCA…	EF01772131	390/395	-0.99	Understory
271	Symposiachrus guttula	Monarchidae	Insectivore	WCA_Swire	135		6	16.5	-5.22775	145.072	Madang	2013	M	81	76	15.5	35,2	4.6		16.5	1	1	0	0	0	SYMGUT02	227/231 (98%)	CACACCACCAGTGATCCAACTCCTAAAAAGATTTTTTGTATTACATTTTATATTTCCTTTTATAGCATTATGTATTGTATTTATACATATATTCTTCTTACATTTACAAGGTAGCTCTAATCCTTTAGGATATGATACAGCTTTAAAAATACCTTTCTATCCGAGTCTATTATGTCTAGATATAAAACGATTCAATAATGTATTAGTCCTATTTCTAGCTCAAAGTTTATTTGGAATTTTACCATTATCAATCA	EF01768732	227/231	-0.98	Understory
277	Meliphaga analoga	Meliphagidae	Frugivore_Nectarivore	WCA_Swire	135		1	1.5	-5.22775	145.072	Madang	2013	M	93	77	19.7	40	5.1		25	1	0	0	0	1	SYMGUT03	425/428 (99%)	TATTAATATTATTCATCACTCATATGTACCTTTATCTTGGATATCTGGATTAATTATATTTTTAATATCTATAGTTACAGCATTTATGGGATATGTATTACCTTGGGGTCAAATGAGTTTTTGGGGAGCAACAGTAATTACCAATTTATTATATTTTATTCCTGGACTTGTTTCATGGATTTGTGGTGGATATCTTGTTAGTGATCCAACATTAAAAAGATTTTTTGTATTACATTTCATTTTTCCTTTTATAGCTTTATGTATTGTATTTATACATATATTCTTTTTACACTTACAAGGTAGCACAAATCCTTTAGGGTATGATACTGCTTTAAAAATACCCTTCTATCCAAATCTTTTAAGCTTAGATATTAAAGGATTTAATAATATATTAGTACT…	EF01772119	425/428	-0.99	Understory
281	Tanysiptera galatea	Alcedinidae	Insectivore	WCA_Swire	135		2	4.5	-5.22775	145.072	Madang	2013	F	105	99	19.4	63	11		56	0	0	0	0	0	0	0	0	0	0		Understory
287	Symposiachrus guttula	Monarchidae	Insectivore	WCA_Swire	135		2	4.5	-5.22775	145.072	Madang	2013	F	76	66	17.3	36,4	5.3		17.25	1	1	0	0	0	SYMGUT02	451/452 (99%)	TTAACTTACTTACATATATGAAGAGGATTAAATTATTCATATTCATATTTACCTTTATCATGGATAACTGGATTAGTAATATTCCTAATTTCAATTGTTACAGCTTTTATGGGTTATGTTTTACCTTGGGGTCAAATGAGTTTCTGGGGTGCAACCGTTATTACTAATTTATTATACTTTATACCTGGACTTGTTTCATGGATTTGTGGAGGATATACTATTAGTGATCCAACTTTAAAAAGATTTTTTGTATTACATTTTATATTTCCTTTTATAGCATTATGTATTGTATTTATACATATATTCTTCTTACATTTACAAGGTAGCTCTAATCCTTTAGGATATGATACAGCTTTAAAAATACCTTTCTATCCAAGTCTATTATGTCTAGATATAAAA…	EF01768331	451/452	-0.99	Understory
300	Symposiachrus guttula	Monarchidae	Insectivore	WCA_Swire	135		2	4.5	-5.22775	145.072	Madang	2013	M	84	78		34,6	4.7		17.75	1	1	0	0	0	SYMGUT01	191/193 (99%)	CTATACTTCCCTTTTATAGCACTATGTATTGTATTTATACATATATTCTTCTTACATTTACAAGGTAGCTCTAATCCTTTAGGATATGATACAGCTTTAAAAATACCTTTCTATCCAAGTCTATTATGTCTAGATATAAAAGGATTCAATAATGTATTAGTCCTATTTCTAGCTCAAAGTTTATTTGGAATTTTACCATTATCACACCACA	EF01768798	191/193	-0.99	Understory
304	Monarcha chrysomela	Monarchidae	Insectivore	WCA_Swire	135		8	22.5	-5.22775	145.072	Madang	2013	F								1	1	0	0	0	MONGUT02	405/412		EF31873709_EF31873709	405/412	98	High
305	Monarcha chrysomela	Monarchidae	Insectivore	WCA_Swire	135		5	13.5	-5.22775	145.072	Madang	2013	F								1	1	0	0	0	MONCHR01	463/463		EF31873711_EF31873711	463/463	100	High
307	Symposiachrus guttula	Monarchidae	Insectivore	WCA_Swire	135		2	4.5	-5.22775	145.072	Madang	2013	F	79	70	17.1	34,4	4.7		16.25	1	1	0	0	0	0	0	TCCTTTTATAGCATTATGTATTCGTATTTATACATATATTCTTCTTACATTTACGAGGTAGCTCTCATCCTCTAGGATATGATACAGCTTTCAAAATACCTTTCTATC	EF01768790	0		Understory
309	Tanysiptera galatea	Alcedinidae	Insectivore	WCA_Swire	135		1	1.5	-5.22775	145.072	Madang	2013	F	110	100	21.4	64,2	11.8		62	0	0	0	0	0	0	0	0	0	0		Understory
314	Meliphaga analoga	Meliphagidae	Frugivore_Nectarivore	WCA_Swire	135		3	7.5	-5.22775	145.072	Madang	2013	F	83	70	21.2	40,4	5.5		22.5	1	0	0	0	1	MELA01	421/429 (98%)	GATTAATATTATTCATCACTCATATGTACCTTTATCTTGGATATCTGGATTAATTATATTTTTAATATCTATAGTTACAGCTTTTATGGGATATGTATTACCTTGGGGTCAAATGAGTTTTTGGGGAGCAACAGTAATTACTAATTTATTATACTTTATTCCTGGACTTGTTTCATGGATTTGTGGTGGATATCTTGTTAGTGATCCAACATTAAAAAGATTTTTTGTATTACATTTCATTTTTCCTTTTATAGCTTTATGTATTGTATTTATACATATATTCTTTTTACACTTACAAGGTAGCACAAATCCTTTAGGGTATGATACTGCTTTAAAAATACCCTTCTATCCAAATCTTTTAAGCTTAGACATTAAAGGATTTAATAATGTATTAGTATT…	EF01772098	421/429	-0.98	Understory
317	Monarcha chrysomela	Monarchidae	Insectivore	WCA_Swire	135		5	13.5	-5.22775	145.072	Madang	2013	M								1	1	0	0	0	MONCHR01	464/465		EF31873712_EF31873712	464/465	99	High
322	Tanysiptera galatea	Alcedinidae	Insectivore	WCA_Swire	135		1	1.5	-5.22775	145.072	Madang	2013	M	104	115	19.1	61,9	11.2	18,4	65	0	0	0	0	0	0	0	0	0	0		Understory
323	Tanysiptera galatea	Alcedinidae	Insectivore	WCA_Swire	135		3	7.5	-5.22775	145.072	Madang	2013	F	107	105	19	64,5	12.6	18,1	66	0	0	0	0	0	0	0	0	0	0		Understory
324	Xanthotis flaviventer	Meliphagidae	Insectivore_Nectarivore	WCA_Swire	135		9	25.5	-5.22775	145.072	Madang	2013	F	100	80	25.4	49,4	6.7	9	36	1	1	0	0	0	XANFLA02	429/430		EF31873697_EF31873697	429/430	99	High
327	Meliphaga analoga	Meliphagidae	Frugivore_Nectarivore	WCA_Swire	135		4	10.5	-5.22775	145.072	Madang	2013	F	92	83	19.8	41,3	5.2	7,7	27	1	0	0	0	1	SYMGUT03	430/431 (99%)	TCAGAGGATTAAATTATTCATACTCATATGTACCTTTATCTTGGATATCTGGATTAATTATATTTTTAATATCTATAGTTACAGCATTTATGGGATATGTATTACCTTGGGGTCAAATGAGTTTTTGGGGAGCAACAGTAATTACCAATTTATTATATTTTATTCCTGGACTTGTTTCATGGATTTGTGGTGGATATCTTGTTAGTGATCCAACATTAAAAAGATTTTTTGTATTACATTTCATTTTTCCTTTTATAGCTTTATGTATTGTATTTATACATATATTCTTTTTACACTTACAAGGTAGCACAAATCCTTTAGGGTATGATACTGCTTTAAAAATACCCTTCTATCCAAATCTTTTAAGCTTAGATATTAAAGGATTTAATAATATATTAG…	EF01772085	430/431	-0.99	Understory
331	Meliphaga analoga	Meliphagidae	Frugivore_Nectarivore	WCA_Swire	135		5	13.5	-5.22775	145.072	Madang	2013		81	64	20.1	41,6	4.5	5	20.5	1	0	0	0	1	SYMGUT03	398/398 (100%)	TTATCTTGGATATCTGGATTAATTATATTTTTAATATCTATAGTTACAGCATTTATGGGATATGTATTACCTTGGGGTCAAATGAGTTTTTGGGGAGCAACAGTAATTACCAATTTATTATATTTTATTCCTGGACTTGTTTCATGGATTTGTGGTGGATATCTTGTTAGTGATCCAACATTAAAAAGATTTTTTGTATTACATTTCATTTTTCCTTTTATAGCTTTATGTATTGTATTTATACATATATTCTTTTTACACTTACAAGGTAGCACAAATCCTTTAGGGTATGATACTGCTTTAAAAATACCCTTCTATCCAAATCTTTTAAGCTTAGATATTAAAGGATTTAATAATATATTAGTACTATTTTTAGCACAAAGTTTATTTGGAATATTA…	EF01770088	398/398	-1	Understory
332	Xanthotis flaviventer	Meliphagidae	Insectivore_Nectarivore	WCA_Swire	135		9	25.5	-5.22775	145.072	Madang	2013	M	104	85	25.8	50,2	8	9,7	48.5	1	1	0	0	0	XANFLA02	407/411		EF31873696_EF31873696	407/411	99	High
333	Meliphaga analoga	Meliphagidae	Frugivore_Nectarivore	WCA_Swire	135		7	19.5	-5.22775	145.072	Madang	2013	M	84	72	21.3	40,3	5.4	6,1	24	1	0	0	0	1	MELA01	425/433 (98%)	GAAACAGGATTAAATTATTCATCACTCATATGTACCTTTATCTTGGATATCTGGATTAATTATATTTTTAATATCTATAGTTACAGCTTTTATGGGATATGTATTACCTTGGGGTCAAATGAGTTTTTGGGGAGCAACAGTAATTACTAATTTATTATACTTTATTCCTGGACTTGTTTCATGGATTTGTGGTGGATATCTTGTTAGTGATCCAACATTAAAAAGATTTTTTGTATTACATTTCATTTTTCCTTTTATAGCTTTATGTATTGTATTTATACATATATTCTTTTTACACTTACAAGGTAGCACAAATCCTTTAGGGTATGATACTGCTTTAAAAATACCCTTCTATCCAAATCTTTTAAGCTTAGACATTAAAGGATTTAATAATGTATT…	EF01770900	425/433	-0.98	Understory
341	Meliphaga analoga	Meliphagidae	Frugivore_Nectarivore	WCA_Swire	135		4	10.5	-5.22775	145.072	Madang	2013	F	83	68	20	43,8	4.4	5,2	21.25	0	0	0	0	0	0	g	0	0	0		Understory
344	Tanysiptera galatea	Alcedinidae	Insectivore	WCA_Swire	135		1	1.5	-5.22775	145.072	Madang	2013	M	100	95	19.6	61,2	12.1	16,7	87.35	0	0	0	0	0	0	0	0	0	0		Understory
345	Meliphaga analoga	Meliphagidae	Frugivore_Nectarivore	WCA_Swire	135		5	13.5	-5.22775	145.072	Madang	2013	F	78	71	19.1	40,7	4.6	5,4	19	1	0	0	0	1	SYMGUT03	364/366 (99%)	AATATCTCAAGTTACAGCATTTATGGGATATGTATTACCTTGGGGTCAAATGAGTTTTTGGGGAGCAACAGTAATTACCAATTTATTATATTTTATTCCTGGACTTGTTTCATGGATTTGTGGTGGATATCTTGTTAGTGATCCAACATTAAAAAGATTTTTTGTATTACATTTCATTTTTCCTTTTATAGCTTTATGTATTGTATTTATACATATATTCTTTTTACACTTACAAGGTAGCACAAATCCTTTAGGGTATGATACTGCTTTAAAAATACCCTTCTATCCAAATCTTTTAAGCTTAGATATTAAAGGATTTAATAATATATTAGTACTATTTTTAGCACAAAGTTTATTTGGAATATTACCATTATCACATCCAGGATAATGCAAAGCACC…	EF01782468	364/366	-0.99	Understory
351	Xanthotis flaviventer	Meliphagidae	Insectivore_Nectarivore	WCA_Swire	135		3	7.5	-5.22775	145.072	Madang	2013	M	109	88	26.6	51,9	8.7	9,2	47	1	1	0	0	0	MONCHR01	453/456		EF31873694_EF31873694	453/456	99	High
361	Tanysiptera galatea	Alcedinidae	Insectivore	WCA_Swire	135		2	4.5	-5.22775	145.072	Madang	2013		104	118	20.1	64	11.6	10,2	59	1	1	0	0	0	DACGAU01	455/456 (99%)	GATATTAACATAATTTACATATCTTAAGAGGATTAAATTATTCATATTCATACTTACCTTTATCATGGATAACTGGACTAATGATTTTCTTAATTTCTATTGTTACTGCTTTTATGGGTTATGTATTACCTTGGGGTCAAATGAGTTTCTGGGGTGCAACCGTTATTACTAACTTATTATATTTTATACCTGGACTTGTCTCATGGATTTGTGGTGGATATAATATTAGTGATCCTACTTTAAAAAGATTCTTTGTATTACATTTTATATTTCCATTCGTAGCTTTATGTATTGTATTTATACATATATTCTTTTTACACTTACAAGGTAGCTCTAATCCTTTAGGATATGATACAGCTTTAAAAATACCTTTCTATCCAAGTCTATTATGTTTAGATA…	361tubes	455/456	-0.99	Understory
369	Symposiachrus guttula	Monarchidae	Insectivore	WCA_Swire	135		3	7.5	-5.22775	145.072	Madang	2013	F	76	69	17.1	36,7	5.2	8	16	1	1	0	0	0	SYMGUT02	311/315 (99%)	GTTTACTGGGGTGCAACCGTTATTACTAATTTATTATACTTTATACCTGGACTTGTTTCATGGATTTGTGGAGGATATACTATTAGTGATCCAACATTAAAAAGATTTTTTGTATTACATTCCTATATTTCCTTTTATAGCATTATGTATTGTATTTATACATATATTCTTCTTACATTTACAAGGTAGCTCTAATCCTTTAGGATATGATACAGCTTTAAAAATACCTTTCTATCCAAGTCTATTATGTCTAGATATAAAAGGATTCAATAATGTATTAGTCCTATTTCTAGCTCAAAGTTTATTTGGAATTTTACCATTATCAACAAAA	EF01768791	311/315	-0.99	Understory
370	Monarcha chrysomela	Monarchidae	Insectivore	WCA_Swire	135		7	19.5	-5.22775	145.072	Madang	2013	M								1	1	0	0	0	MONCHR01	464/464		EF31873708_EF31873708	464/464	99	High
371	Monarcha chrysomela	Monarchidae	Insectivore	WCA_Swire	135		7	19.5	-5.22775	145.072	Madang	2013	F								1	1	0	0	0	MONGUT02	425/429		EF31873707_EF31873707	425/429	99	High
381	Ptilinopus magnificus	Columbidae	Frugivore	WCA_Swire	135		8	22.5	-5.22775	145.072	Madang	2013	F								1	1	0	0	0	PTIRIV01	449/453		EF31873724_EF31873724	449/453	98	High
382	Chalcophaps stephani	Columbidae	Frugivore	WCA_Swire	135		3	7.5	-5.22775	145.072	Madang	2013	M								1	0	0	0	1	GRW06	443/450		EF31873739_EF31873739	443/450	98	Understory
386	Chalcophaps stephani	Columbidae	Frugivore	WCA_Swire	135		4	10.5	-5.22775	145.072	Madang	2013	M	141	29	23.2	42,4	6.4	5.7	106	1	1	0	0	0	MELVER03	434/440		EF31873740_EF31873740	434/440	98	Understory
397	Meliphaga analoga	Meliphagidae	Frugivore_Nectarivore	WCA_Swire	135		8	22.5	-5.22775	145.072	Madang	2013	M	81	68	19	38,1	5.2	6,4	24.5	1	1	0	0	0	DACGAU01	394/395 (99%)	TCATGGATAACTGGACTAATGATTTTCTTAATTTCTATTGTTACTGCTTTTATGGGTTATGTATTACCTTGGGGTCAAATGAGTTTCTGGGGTGCAACCGTTATTACTAACTTATTATATTTTATACCTGGACTTGTCTCATGGATTTGCGGTGGATATAATATTAGTGATCCTACTTTAAAAAGATTCTTTGTATTACATTTTATATTTCCATTCGTAGCTTTATGTATTGTATTTATACATATATTCTTTTTACACTTACAAGGTAGCTCTAATCCTTTAGGATATGATACAGCTTTAAAAATACCTTTCTATCCAAGTCTATTATGTTTAGATATTAAAGGATTTAGTAATGTATTAGTATTATACTTAGCTCAAAGTTTATTTGGTATACTACCA…	EF01782417	394/395	-0.99	Understory
400	Meliphaga analoga	Meliphagidae	Frugivore_Nectarivore	WCA_Swire	135		2	4.5	-5.22775	145.072	Madang	2013	F					4.5	6,6	19.5	1	1	0	0	0	MELLEW01	374/378 (99%)	TGAAGCAATAATATTCCTAAATTCTATTGTTACTGCTTTTATGGGTTATGTATTACCTTGGGGTCAAATGAGTTTCTGGGGTGCAACCGTTATTACTAATTTATTATATTTCATACCTGGACTTGTTTCATGGATCTGTGGAGGATATACTATAAGTGATCCAACTTTAAAAAGATTTTTTGTATTACACTTTATTTTCCCTTTTATAGCTCTATGTATTGTATTTATACATATATTCTTCTTACACTTACAAGGTAGCTCTAATCCTTTAGGATATGATACAGCTTTAAAAATACCTTTCTATCCAAGTCTATTATGTCTAGATATTAAAGGGTTTAATAATGTATTAGTCCTATTTCTAGCACAAAGTTTATTTGGTATTCTACCATTATCACATCC…	EF01772120	374/378	-0.99	Understory
403	Ptilinopus magnificus	Columbidae	Frugivore	WCA_Swire	135		8	22.5	-5.22775	145.072	Madang	2013	F								0	0	0	0	0							High
416	Tanysiptera galatea	Alcedinidae	Insectivore	WCA_Swire	135				-5.22775	145.072	Madang	2013	M								0	0	0	0	0	0	0	0	0	0		Understory
418	Meliphaga analoga	Meliphagidae	Frugivore_Nectarivore	WCA_Swire	135		3	7.5	-5.22775	145.072	Madang	2013	M	92	68	19.1	40	5.2	7	25.75	1	0	0	0	1	SYMGUT03	417/419 (99%)	ATTCATCACTCATATATACCTTTATCTTGGATATCTGGATTAATTATATTTTTAATATCTATAGTTACAGCATTTATGGGATATGTATTACCTTGGGGTCAAATGAGTTTTTGGGGAGCAACAGTAATTACCAATTTATTATATTTTATTCCTGGACTTGTTTCATGGATTTGTGGTGGATATCTTGTTAGTGATCCAACATTAAAAAGATTTTTTGTATTACATTTCATTTTTCCTTTTATAGCTTTATGTATTGTATTTATACATATATTCTTTTTACACTTACAAGGTAGCACAAATCCTTTAGGGTATGATACTGCTTTAAAAATACCCTTCTATCCAAATCTTTTAAGCTTAGATATTAAAGGATTTAATAATATATTAGTACTATTTTTAGCA…	EF01772114	417/419	-0.99	Understory
428	Xanthotis flaviventer	Meliphagidae	Insectivore_Nectarivore	WCA_Swire	135		7	19.5	-5.22775	145.072	Madang	2013	F	103	88	27.1	50,9	7.7	9,8	45.5	1	1	0	0	0	XANFLA02	430/430		EF31873695_EF31873695	430/430	100	High
429	Symposiachrus guttula	Monarchidae	Insectivore	WCA_Swire	135		1	1.5	-5.22775	145.072	Madang	2013	M	75	70	16.2	35,3	4.6	7,7	17	1	1	0	0	0	SYMGUT02	334/338 (99%)	CCATGTTCTTACCTTGGGGTCAAATGAGTTTCTGGGGTGCAACCGTTATTACTAATTTATTATACTTTATACCTGGACTTGTTTCATGGATTTGTGGAGGATATACTATTAGTGATCCAACTTTAAAAAGATTTTTTGTATTACATTTTATATTTCCTTTTATAGCATTATGTATTGTATTTATACATATATTCTTCTTACATTTACAAGGTAGCTCTTATCCTTTAGGATATGATACAGCTTTAAAAATACCTTTCTATCCCAGTCTATTATGTCTAGATATAAAAGGATTCAATAATGTATTAGTCCTATTTCTAGCTCAGAGTTTATTTGGAATTTTACCATTATAAAAAAAAAATAAAAAA	EF01768736	334/338	-0.99	Understory
436	Ptilinopus magnificus	Columbidae	Frugivore	WCA_Swire	135		7	19.5	-5.22775	145.072	Madang	2013									1	1	0	0	0	PTIRIV01	449/453		EF31873725_EF31873725	449/453	98	High
440	Meliphaga analoga	Meliphagidae	Frugivore_Nectarivore	WCA_Swire	135		7	19.5	-5.22775	145.072	Madang	2013	F	89	74	19.1	40,6	4.3	7	24.5	1	1	0	0	0	MELLEW01	422/429 (98%)	ACAGGATTAATTATTCACATTCATATGTACCTTTATCATGGATAACTGGATTAATAATATTTTTAATTTCTATTGTTACTGCTTTTATGGGTTATGTATTACCTTGGGGTCAAATGAGTTTCTGGGGTGCAACCGTTATTACTAATTTATTATATTTCATACCTGGACTTGTTTCATGGATCTGTGGAGGATATACAATAAGTGATCCAACTTTAAAAAGATTTTTTGTATTACACTTTATTTTCCCTTTTATAGCTTTATGTATTGTATTTATACATATATTCTTTTTACACTTACAAGGTAGCTCTAATCCTTTAGGATATGATACAGCTTTAAAAATACCTTTCTATCCAAGTCTATTATGTCTAGATATTAAAGGGTTTAATAATGTATTAGTCC…	EF01772090	422/429	-0.98	Understory
449	Ptilinopus magnificus	Columbidae	Frugivore	WCA_Swire	135		8	22.5	-5.22775	145.072	Madang	2013	F								1	1	0	0	0	PTIRIV01	459/464		EF31873723_EF31873723	459/464	98	High
452	Meliphaga analoga	Meliphagidae	Frugivore_Nectarivore	WCA_Swire	135		5	13.5	-5.22775	145.072	Madang	2013	F	82	70	18.8	37,4	4.4	6,2	23	0	0	0	0	0	0	0	0	0	0		Understory
453	Tanysiptera galatea	Alcedinidae	Insectivore	WCA_Swire	135		1	1.5	-5.22775	145.072	Madang	2013	M	106	190	22.4	66,5	13	17	59	0	0	0	0	0	0	0	0	0	0		Understory
472	Xanthotis flaviventer	Meliphagidae	Insectivore_Nectarivore	WCA_Swire	135		7	19.5	-5.22775	145.072	Madang	2013	F	106	85	26.4	49,3	7.4	9,2	41.5	1	1	0	0	0	XANFLA02	444/451		EF31873703_EF31873703	444/451	98	High
479	Symposiachrus guttula	Monarchidae	Insectivore	WCA_Swire	135		2	4.5	-5.22775	145.072	Madang	2013	F	76	68	16.3	35,2	5.3	7,6	17	1	1	0	0	0	CARCAR04	356/362 (98%)	TCACTATCGTTACTGCTTTCTATGGGTTATGTATTACCTCGGGGTCAAATGAGTTTCTGGGGTGCAACCGTTATAACTAATTTATTATATTTTATACCTGGACTCGTTTCATGGATTTGTGGTGGATATATAATTAGTGATCCAACTTTAAAAAGATTTTTTGTATTACATTTTATATTCCCTTTTATAGCTTTATGTATTGTATTTATACATATATTCTTTTTACACTTACAAGGTAGCTCTAATCCTTTAGGATATGATACTGCTTTAAAAATACCTTTCTATCCAAGTCTATTATGTCTAGATATTAAAGGATTTAATAATGTATTAGTCTTATTTCTAGCACAAAGTCTATTTGGAATCTTACCATTATCACTCAGGA	EF01768767	356/362	-0.98	Understory
490	Monarcha chrysomela	Monarchidae	Insectivore	WCA_Swire	135		7	19.5	-5.22775	145.072	Madang	2013	F								1	1	0	0	0	MONCHR01	462/463		EF31873713_EF31873713	462/463	99	High
493	Ptilinopus magnificus	Columbidae	Frugivore	WCA_Swire	135		7	19.5	-5.22775	145.072	Madang	2013	F								0	0	0	0	0							High
494	Meliphaga analoga	Meliphagidae	Frugivore_Nectarivore	WCA_Swire	135		5	13.5	-5.22775	145.072	Madang	2013		77	64	18.5	38,8	5.2	5,4	20.7	0	0	0	0	0	0	0	0	0	0		Understory
501	Chalcophaps stephani	Columbidae	Frugivore	WCA_Swire	135		5	13.5	-5.22775	145.072	Madang	2013	F	148	90	24.8	42,1	6.3	5.1	96	1	0	0	0	1	GRW06	437/445		EF31873741_EF31873741	437/445	98	Understory
509	Ptilinopus magnificus	Columbidae	Frugivore	WCA_Swire	135		8	22.5	-5.22775	145.072	Madang	2013	M								0	0	0	0	0							High
517	Dacelo gaudichaud	Alcedinidae	Insectivore	WCA_Swire	135		8	22.5	-5.22775	145.072	Madang	2013	M								1	1	0	0	0	MELNIG05	436/438		EF31873717_EF31873717	436/438	99	High
518	Symposiachrus guttula	Monarchidae	Insectivore	WCA_Swire	135		6	16.5	-5.22775	145.072	Madang	2013	M	74	72	18.1	36,3	4.8	8,3	15.5	1	0	0	0	1	FANTAIL03	437/444 (98%)	TTATTTACATATATGAAGAGGATTAAATTATTCATATTCATATTTACCATTATCATGGACAACTGGACAATCATTTTCTTAATTTCTATTGTTACTGCTTTTATGGGTTATGTATTACCTTGGGGTCAAATGAGTTTCTGGGGTGCAACCGTTATAACTAATTTATTATATTTTATACCTGGACTTGTTTCATGGATTTGTGGAGGATATATAATTAGTGATCCAACTTTAAAAAGATTTTTTGTATTACATTTTATATTCCCTTTTATAGCTTTATGTATTGTATTTATACATATATTCTTCTTACACTTACAAGGTAGCTCTAATCCTTTAGGATATGATACTGCTTTAAAAATACCTTTCTATCCAAGTCTATTATGTCTAGATATTAAAGGATTT…	EF01768759	437/444	-0.98	Understory
534	Meliphaga analoga	Meliphagidae	Frugivore_Nectarivore	WCA_Swire	135		6	16.5	-5.22775	145.072	Madang	2013	F	81	71	20.7	42,3	5	6,4	22	1	0	0	0	1	MELANA01	99	CCCTCCCTCTTGGATATCCGGATTAATTATATTTCCAATATCTATAGTTACAGCCTTCTATGGGATACGTATTACCTCGGGGTCAAACGAGTTTTCGGGGAGCAACAGTAATTACTAATTTATTATATTTTATTCCTGGACTCGTTTCATGGATTTGTGGTGGATATCTTGTTAGTGATCCAACCTTAAAAAGATTTTTTGTATTACATTTCATTTTTCCTTTTATAGCTTTATGTATTGTATTTATACATATATTCTTCTTACACTTACAAGGTAGCACAAATCCTTTAGGGTATGATACTGCTTTAAAAATACCCTTCTATCCCAATCTTTTAAGCTTAGATATTAAAGGATTTAATAATGTATTAGTATTATTTTTAGCACAAAGTTTATTTGGAA…	EF01770879	386/396	0.99	Understory
547	Meliphaga analoga	Meliphagidae	Frugivore_Nectarivore	WCA_Swire	135		5	13.5	-5.22775	145.072	Madang	2013	F	78	62	19	38,2	4.3	6,8	18	1	1	0	0	0	ALARV02	297/300 (99%)	GCGCAACCGTTATTACTAATTTATTATATTTTATACCTGGACTTGTTTCATGGATTTGTGGAGGATATACTATTAGTGATCCAACTTTAAAAAGATTTTTTGTATTACATTTTATATTTCCTTTTATAGCTCTATGTATTGTATTTATACATATATTCTTCTTACACTTACAAGGTAGCTCTAATCCTTTAGGATATGATACAGCTTTAAAAATACCTTTCTATCCAAGTCTATTATGTCTAGATATTAAAGGATTCAATAATGTATTAGTCCTATTTCTAGCTCAAAGTTTATTTGGTATTTTACCATTATCACATCCAGATAATGCAG	EF01770393	297/300	-0.99	Understory
557	Meliphaga analoga	Meliphagidae	Frugivore_Nectarivore	WCA_Swire	135		8	22.5	-5.22775	145.072	Madang	2013	F	80	69	20.3	41,3	4.8	7,2		1	1	0	0	0	DACGAU01	388/389 (99%)	GAATAACTGGACTAATGATTTTCTTAATTTCTATTGTTACTGCTTTTATGGGTTATGTACTACCTTGGGGTCAAATGAGTTTCTGGGGTGCAACCGTTATTACTAACTTATTATATTTTATACCTGGACTTGTCTCATGGATTTGTGGTGGATATAATATTAGTGATCCTACTTTAAAAAGATTCTTTGTATTACATTTTATATTTCCATTCGTAGCTTTATGTATTGTATTTATACATATATTCTTTTTACACTTACAAGGTAGCTCTAATCCTTTAGGATATGATACAGCTTTAAAAATACCTTTCTATCCAAGTCTATTATGTTTAGATATTAAAGGATTTAGTAATGTATTAGTATTATACTTAGCTCAAAGTTTATTTGGTATACTACCATTAT…	EF01770799	388/389	-0.99	Understory
561	Symposiachrus guttula	Monarchidae	Insectivore	WCA_Swire	135		4	10.5	-5.22775	145.072	Madang	2013	F	74	70	17.5	33,6	4.3	7,9	15	1	1	0	0	0	SYMGUT02	179/181 (99%)	CCCTCACTATAGCATTCATGTATTGTATTTATACATATATTCTTCTTACATTTACAAGGTAGCTCTAATCCTTTAGGATATGATACAGCTTTAAAAATACCTTTCTATCCGAGTCTATTATGTCTAGATATAAAAGGATTCAATAATGTATTAGTCCTATTTCTAGCTCAAAGTTTATTTGGAATTTTACCATTATCACTCCCAAATT	EF01768760	179/181	-0.99	Understory
564	Ptilinopus magnificus	Columbidae	Frugivore	WCA_Swire	135		8	22.5	-5.22775	145.072	Madang	2013	F								1	1	0	0	0	PTIRIV01	446/453		EF31873727_EF31873727	446/453	98	High
579	Symposiachrus guttula	Monarchidae	Insectivore	WCA_Swire	135				-5.22775	145.072	Madang	2013	F								1	1	0	0	0	SYMGUT02	385/387 (99%)	ACTGAGATAAGTAATATTCCTAATTTCAATTGTTACAGCTTTTATGGGTTATGTTTTACCTTGGGGTCAAATGAGTTTCTGGGGTGCAACCGTTATTACTAATTTATTATACTTTATACCTGGACTTGTTTCATGGATTTGTGGAGGATATACTATTAGTGATCCAACTTTAAAAAGATTTTTTGTATTACATTTTATATTTCCTTTTATAGCATTATGTATTGTATTTATACATATATTCTTCTTACATTTACAAGGTAGCTCTAATCCTTTAGGATATGATACAGCTTTAAAAATACCTTTCTATCCAAGTCTATTATGTCTAGATATAAAAGGATTCAATAATGTATTAGTCCTATTTCTAGCTCAAAGTTTATTTGGAATTTTACCATTATCACA…	EF01768761	385/387	-0.99	Understory
617	Symposiachrus guttula	Monarchidae	Insectivore	WCA_Swire	135		3	7.5	-5.22775	145.072	Madang	2013	F	77	68	17.2	35,6	5.3	7,8	19	1	1	0	0	0	SYMGUT01	306/313 (98%)	ACGAGTCCACTGGGGTGCAACCGTTATTACTAATTCTATTATACTCTATACCTGGACTAGTTTCATGGATTTGTGGAGGATATACTATTAGTGATCCAACTTCTAAAAAGATTTTTCTGTATTACATTCCTATATTTCCTTTTATAGCACTATGTATTGTATTTATACATATATTCTTCTTACATTTACAAGGTAGCTCTAATCCTTTAGGATATGATACAGCTTTAAAAATACCTTTCTATCCAAGTCTATTATGTCTAGATATAAAAGGATTCAATAATGTATTAGTCCTATTTCTAGCTCAAAGTTTATTTGGAATTTTACCATTATCACTCCCAAA	EF01768756	306/313	-0.98	Understory
643	Tanysiptera galatea	Alcedinidae	Insectivore	WCA_Swire	135		6	16.5	-5.22775	145.072	Madang	2013	F	108	100	22.5	64,5	11.5	16,6	60	0	0	0	0	0	0	0	0	0	0		Understory
644	Tanysiptera galatea	Alcedinidae	Insectivore	WCA_Swire	135		1	1.5	-5.22775	145.072	Madang	2013	F	105	93	23	63	12	16,3	55	0	0	0	0	0	0	0	0	0	0		Understory
650	Chalcophaps stephani	Columbidae	Frugivore	WCA_Swire	135		6	16.5	-5.22775	145.072	Madang	2013	F	144	97	25.4	41,8	5.6	5.5	101	1	1	0	0	0	MELVER01	428/429		EF31873742_EF31873742	428/429	99	Understory
659	Monarcha chrysomela	Monarchidae	Insectivore	WCA_Swire	135		6	16.5	-5.22775	145.072	Madang	2013	M								1	1	0	0	0	MONCHR01	465/465		EF31873715_EF31873715	465/465	100	High
665	Tanysiptera galatea	Alcedinidae	Insectivore	WCA_Swire	135		6	16.5	-5.22775	145.072	Madang	2013	M	100	108	21.7	60,1	12	16,2	47	0	0	0	0	0	0	0	0	0	0		Understory
677	Chalcophaps stephani	Columbidae	Frugivore	WCA_Swire	135		2	4.5	-5.22775	145.072	Madang	2013	M								1	1	0	0	0	MELSTR04	422/424		EF31873736_EF31873736	422/424	99	Understory
680	Dacelo gaudichaud	Alcedinidae	Insectivore	WCA_Swire	135		9	25.5	-5.22775	145.072	Madang	2013	M								1	1	0	0	0	MELVER01	427/429		EF31873719_EF31873719	427/429	99	High
685	Tanysiptera galatea	Alcedinidae	Insectivore	WCA_Swire	135		2	4.5	-5.22775	145.072	Madang	2013		105	114	21.1	61,2	11.1	16,4	52	0	0	0	0	0	0	0	0	0	0		Understory
687	Tanysiptera galatea	Alcedinidae	Insectivore	WCA_Swire	135		3	7.5	-5.22775	145.072	Madang	2013	F	107	109	22.1	64	11.6	11,1	57	0	0	0	0	0	0	0	0	0	0		Understory
688	Meliphaga analoga	Meliphagidae	Frugivore_Nectarivore	WCA_Swire	135		3	7.5	-5.22775	145.072	Madang	2013	M	88	86	20	37,4	5.7	7,2	25.75	1	1	0	0	0	DACGAU01	394/395 (99%)	TCATGGATAACTGGACTAATGATTTTCTTAATTTCTATTGTTACTGCTTTTATGGGTTATGTATTACCTTGGGGTCAAATGAGTTTCTGGGGTGCAACCGTTATTACTAACTTATTATATTTTATACCTGGACTTGTCTCATGGATTTGCGGTGGATATAATATTAGTGATCCTACTTTAAAAAGATTCTTTGTATTACATTTTATATTTCCATTCGTAGCTTTATGTATTGTATTTATACATATATTCTTTTTACACTTACAAGGTAGCTCTAATCCTTTAGGATATGATACAGCTTTAAAAATACCTTTCTATCCAAGTCTATTATGTTTAGATATTAAAGGATTTAGTAATGTATTAGTATTATACTTAGCTCAAAGTTTATTTGGTATACTACCA…	EF01782421	394/395	-0.99	Understory
689	Meliphaga analoga	Meliphagidae	Frugivore_Nectarivore	WCA_Swire	135		4	10.5	-5.22775	145.072	Madang	2013	M	91	76	20.4	42,5	5.6	8	27	1	0	0	0	1	SYMGUT03	409/411 (99%)	TAACACTCCTCATATGCACCTTTATCTTGGATATCTGGATTAATTATATTTTTAATATCTATAGTTACAGCATTTATGGGATATGTATTACCTTGGGGTCAAATGAGTTTTTGGGGAGCAACAGTAATTACCAATTTATTATATTTTATTCCTGGACTTGTTTCATGGATTTGTGGTGGATATCTTGTTAGTGATCCAACATTAAAAAGATTTTTTGTATTACATTTCATTTTTCCTTTTATAGCTTTATGTATTGTATTTATACATATATTCTTTTTACACTTACAAGGTAGCACAAATCCTTTAGGGTATGATACTGCTTTAAAAATACCCTTCTATCCAAATCTTTTAAGCTTAGATATTAAAGGATTTAATAATATATTAGTACTATTTTTAGCA…	EF01772130	409/411	-0.99	Understory
704	Meliphaga analoga	Meliphagidae	Frugivore_Nectarivore	WCA_Swire	135		9	25.5	-5.22775	145.072	Madang	2013	M	75	66	19.4	41	5.4	6,2	19.5	1	0	0	0	1	SYMGUT03	394/394 (100%)	CTTGGATATCTGGATTAATTATATTTTTAATATCTATAGTTACAGCATTTATGGGATATGTATTACCTTGGGGTCAAATGAGTTTTTGGGGAGCAACAGTAATTACCAATTTATTATATTTTATTCCTGGACTTGTTTCATGGATTTGTGGTGGATATCTTGTTAGTGATCCAACATTAAAAAGATTTTTTGTATTACATTTCATTTTTCCTTTTATAGCTTTATGTATTGTATTTATACATATATTCTTTTTACACTTACAAGGTAGCACAAATCCTTTAGGGTATGATACTGCTTTAAAAATACCCTTCTATCCAAATCTTTTAAGCTTAGATATTAAAGGATTTAATAATATATTAGTACTATTTTTAGCACAAAGTTTATTTGGAATATTACCAT…	EF01772117	394/394	-1	Understory
710	Chalcophaps stephani	Columbidae	Frugivore	WCA_Swire	135		2	4.5	-5.22775	145.072	Madang	2013	M	154	100	26.2	43	7.4	7	129	1	1	0	0	0	MELNIG05	425/429		EF31873737_EF31873737	425/429	99	Understory
718	Chalcophaps stephani	Columbidae	Frugivore	WCA_Swire	135		6	16.5	-5.22775	145.072	Madang	2013	F	141	88	28	25,5	14.6	6.6	110	1	1	0	0	0	MELNIG05	427/429		EF31865531_EF31865531	427/429	99	Understory
719	Tanysiptera galatea	Alcedinidae	Insectivore	WCA_Swire	135		6	16.5	-5.22775	145.072	Madang	2013	F	106	106	23.2	63,6	13.3	17,4	56	0	0	0	0	0	0	0	0	0	0		Understory
726	Tanysiptera galatea	Alcedinidae	Insectivore	WCA_Swire	135		2	4.5	-5.22775	145.072	Madang	2013	F	105	97	21.4	61,6	12.3	17	59	0	0	0	0	0	0	0	0	0	0		Understory
737	Chalcophaps stephani	Columbidae	Frugivore	WCA_Swire	135		3	7.5	-5.22775	145.072	Madang	2013		145	74	27.5	43,2	6.3	6.3	123	1	0	0	0	1	TRMUS02	427/429		EF31865529_EF31865529	427/429	99	Understory
738	Symposiachrus guttula	Monarchidae	Insectivore	WCA_Swire	135		3	7.5	-5.22775	145.072	Madang	2013	M	82	74	17.1	37,1	5.1	8,3	18	1	1	0	0	0	CARCAR04	366/370 (99%)	CTCTTAATCTCTATTGTTACTGCTTTTATGGGTTATGTATTACCTTGGGGTCAAATGAGTTTCTGGGGTGCAACCGTTATAACTAATTTATTATATTTTATACCTGGACTTGTTTCATGGATTTGTGGTGGATATATAATTAGTGATCCAACTTTAAAAAGATTTTTTGTATTACATTTTATATTCCCTTTTATAGCTTTATGTATTGTATTTATACATATATTCTTTTTACACTTACAAGGTAGCTCTAATCCTTTAGGATATGATACTGCTTTAAAAATACCTTTCTATCCCAGTCTATTATGTCTAGATATTAAAGGATTTAATAATGTATTAGTCTTATTTCTAGCACAAAGTCTATTTGGAATCTTACCATTATCACTCCA	EF01768738	366/370	-0.99	Understory
740	Symposiachrus guttula	Monarchidae	Insectivore	WCA_Swire	135		1	1.5	-5.22775	145.072	Madang	2013	M	78	72	17.5	34,7	4.6	7,6	17.75	1	1	0	0	0	SYMGUT01	396/398 (99%)	TTATCATGAATAACTGGATTAGTAATATTCCTAATTTCAATTGTTACAGCTTTTATGGGTTATGTTTTACCTTGGGGTCAAATGAGTTTCTGGGGTGCAACCGTTATTACTAATTTATTATACTTTATACCTGGACTTGTTTCATGGATTTGTGGAGGATATACTATTAGTGATCCAACTTTAAAAAGATTTTTTGTATTACATTTTATATTTCCTTTTATAGCACTATGTATTGTATTTATACATATATTCTTCTTACATTTACAAGGTAGCTCTAATCCTTTAGGATATGATACAGCTTTAAAAATACCTTTCTATCCAAGTCTATTATGTCTAGATATAAAAGGATTCAATAATGTATTAGTCCTATTTCTAGCTCAGAGTTTATTTGGAATTTTA…	EF01768740	396/398	-0.99	Understory
741	Symposiachrus guttula	Monarchidae	Insectivore	WCA_Swire	135		4	10.5	-5.22775	145.072	Madang	2013		78	72	17.8	35,6	5.5	8,7	16	1	1	0	0	0	MELMEG02	99	CCCACCTCGGGGTCAAACGAGTTCTCTGGGGTGCAACCGTTATTACTAATTCTATTATACTTCTATACCTGGACTCGTTTCATGGATTCGTGGAGGATATACTATTAGTTGATCCAACTCTTAAAAAGATTTTTTGTATTACATTCTTATATTTCCTTCTCTATAGCATTATGTATTGTATTTATACATATATTCTTCTTACATTTACAAGGTAGCTCTAATCCTTTAGGATATGATACAGCTTTAAAAATACCTTTCTATCCAAGTCTATTATGTCTAGATATAAAAGGATTCAATAATGTATTAGTCCTATTTCTAGCTCAAAGTTTATTTGGAATTTTACCATTATCACTCA	EF01768752	326/338	0.99	Understory
747	Meliphaga analoga	Meliphagidae	Frugivore_Nectarivore	WCA_Swire	135		7	19.5	-5.22775	145.072	Madang	2013	F	84	71	19.4	43,5	5.6	5,8	20	1	1	0	0	0	MELLEW01	391/393 (99%)	ATAGATAACTGGATTAATAATATTTTTAAATTCTATTGTTACTGCTTTTATGGGTTATGTATTACCTTGGGGTCAAATGAGTTTCTGGGGTGCAACCGTTATTACTAATTTATTATATTTCATACCTGGACTTGTTTCATGGATCTGTGGAGGATATACAATAAGTGATCCAACTTTAAAAAGATTTTTTGTATTACACTTTATTTTCCCTTTTATAGCTCTATGTATTGTATTTATACATATATTCTTCTTACACTTACAAGGTAGCTCTAATCCTTTAGGATATGATACAGCTTTAAAAATACCTTTCTATCCAAGTCTATTATGTCTAGATATTAAAGGGTTTAATAATGTATTAGTCCTATTTCTAGCACAAAGTTTATTTGGTATTCTACCATT…	EF01772097	391/393	-0.99	Understory
770	Symposiachrus guttula	Monarchidae	Insectivore	WCA_Swire	135		3	7.5	-5.22775	145.072	Madang	2013	M	84	75	17.5	36,7	4.8	8,3	20	1	1	0	0	0	MONGUT02	376/384 (98%)	GAATTAATAATATTTCTAATTTCTATTGTTACAGCTTTTATGGGTTATGTATTACCTCTGGGTGTCAAATGAGTTTCTGGGGTGCAACCGATTATTACTAATTTATTATATTTTATACCTGGACTTGTTTCATGGATTTGCGGAGGATATACTATTAGTGATCCAACATTAAAAAGATTTTTTGTATTACATTTTATATTTCCTTTTATAGCTTTATGTATTGTTTTTATTCATATTTTCTTCTTACACTTACAAGGTAGCTCTAATCCTTTAGGATATGATACAGCTTTAAAAATACCTTTCTATCCCAGTCTATTATGTCTAGATATCAAAGGATTTAATAATGTATTAGTCCTATTTCTAGCACAAAGCTTATTTGGAATTCTACCATTATCACAT…	EF01768737	376/384	-0.98	Understory
782	Chalcophaps stephani	Columbidae	Frugivore	WCA_Swire	135		2	4.5	-5.22775	145.072	Madang	2013	F	145	89	25	43,5	6	7.6	113	1	1	0	0	0	MELVER03	394/401		EF31873734_EF31873734	394/401	98	Understory
783	Tanysiptera galatea	Alcedinidae	Insectivore	WCA_Swire	135		5	13.5	-5.22775	145.072	Madang	2013	M	101	114	20.7	60,8	11.4	16,6	50	0	0	0	0	0	0	0	0	0	0		Understory
791	Meliphaga analoga	Meliphagidae	Frugivore_Nectarivore	WCA_Swire	135		7	19.5	-5.22775	145.072	Madang	2013	F	83	72	19.6	41,3	5.4	6,3	19.5	1	0	0	0	1	SYMGUT03	416/418 (99%)	TTCATACATCATATGTACCTTTATCTTGGATATCTGGATTAATTATATTTTTAATATCTATAGTTACAGCATTTATGGGATATGTATTACCTTGGGGTCAAATGAGTTTTTGGGGAGCAACAGTAATTACCAATTTATTATATTTTATTCCTGGACTTGTTTCATGGATTTGTGGTGGATATCTTGTTAGTGATCCAACATTAAAAAGATTTTTTGTATTACATTTCATTTTTCCTTTTATAGCTTTATGTATTGTATTTATACATATATTCTTTTTACACTTACAAGGTAGCACAAATCCTTTAGGGTATGATACTGCTTTAAAAATACCCTTCTATCCAAATCTTTTAAGCTTAGATATTAAAGGATTTAATAATATATTAGTACTATTTTTAGCAC…	EF01772076	416/418	-0.99	Understory
806	Xanthotis flaviventer	Meliphagidae	Insectivore_Nectarivore	WCA_Swire	135		8	22.5	-5.22775	145.072	Madang	2013		96	82	25.8	47,6	7.3	8,7	40	0	0	0	0	0							High
812	Xanthotis flaviventer	Meliphagidae	Insectivore_Nectarivore	WCA_Swire	135		9	25.5	-5.22775	145.072	Madang	2013	M	106		21.1	50,1	7.6	8,5	67.25	1	1	0	0	0	XANFLA01	382/389		EF31873705_EF31873705	382/389	98	High
813	Tanysiptera galatea	Alcedinidae	Insectivore	WCA_Swire	135		4	10.5	-5.22775	145.072	Madang	2013	M	107	120	23.6	61,2	12.1	16,8	55	0	0	0	0	0	0	0	0	0	0		Understory
814	Tanysiptera galatea	Alcedinidae	Insectivore	WCA_Swire	135		1	1.5	-5.22775	145.072	Madang	2013	M	105	111	24.2	63,6	11.8	16,8	63	0	0	0	0	0	0	0	0	0	0		Understory
827	Meliphaga analoga	Meliphagidae	Frugivore_Nectarivore	WCA_Swire	135		6	16.5	-5.22775	145.072	Madang	2013	M	87	76	20.1	40,4	5.4	7,6	27.5	1	1	0	0	0	DACGAU01	414/417 (99%)	TCTACATCATTCATACAGTACCTTTATCATGGATAACTGGACTAATGATTTTCTTAATTTCTATTGTTACTGCTTTTATGGGTTATGTATTACCTTGGGGTCAAATGAGTTTCTGGGGTGCAACCGTTATTACTAACTTATTATATTTTATACCTGGACTTGTCTCATGGATTTGTGGTGGATATAATATTAGTGATCCTACTTTAAAAAGATTCTTTGTATTACATTTTATATTTCCATTCGTAGCTTTATGTATTGTATTTATACATATATTCTTTTTACACTTACAAGGTAGCTCTAATCCTTTAGGATATGATACAGCTTTAAAAATACCTTTCTATCCAAGTCTATTATGTTTAGATATTAAAGGATTTAGTAATGTATTAGTATTATACTTAG…	EF01770792	414/417	-0.99	Understory
835	Chalcophaps stephani	Columbidae	Frugivore	WCA_Swire	135		7	19.5	-5.22775	145.072	Madang	2013	F	138	86	24.3	41,8	5.7	6	99	1	0	0	0	1	GRW06	426/429		EF31873735_EF31873735	426/429	99	Understory
847	Xanthotis flaviventer	Meliphagidae	Insectivore_Nectarivore	WCA_Swire	135		6	16.5	-5.22775	145.072	Madang	2013	F	104	85	26.6	31,8	8.4	9,7	49	1	1	0	0	0	XANFLA01	430/433		EF31873701_EF31873701	430/433	99	High
850	Symposiachrus guttula	Monarchidae	Insectivore	WCA_Swire	135		2	4.5	-5.22775	145.072	Madang	2013	M	81	74	16.78	35,3	5.2	8,3	17.5	1	1	0	0	0	SYMGUT02	329/331 (99%)	TCCTACCTCGGGGTCAAATGAGTTTCTGGGGTGCAACCGTTATTACTAATTTATTATACTTTATACCTGGACTTGTTTCATGGATTTGTGGAGGATATACTATTAGTGATCCAACTTTAAAAAGATTTTTTGTATTACATTTTATATTTCCTTTTATAGCATTATGTATTGTATTTATACATATATTCTTCTTACATTTACAAGGTAGCTCTAATCCTTTAGGATATGATACAGCTTTAAAAATACCTTTCTATCCCAGTCTATTATGTCTAGATATAAAAGGATTCAATAATGTATTAGTCCTATTTCTAGCTCAAAGTTTATTTGGAATTTTACCATTATCACATCAAC	EF01768771	329/331	-0.99	Understory
853	Meliphaga analoga	Meliphagidae	Frugivore_Nectarivore	WCA_Swire	135				-5.22775	145.072	Madang	2013	M	102	60	16.6	41,2				1	0	0	0	1	SYMGUT03	431/431 (100%)	TGGAGAGGATTAAATTATTCATACTCATATTTACCTTTATCTTGGATATCTGGATTAATTATATTTTTAATATCTATAGTTACAGCATTTATGGGATATGTATTACCTTGGGGTCAAATGAGTTTTTGGGGAGCAACAGTAATTACCAATTTATTATATTTTATTCCTGGACTTGTTTCATGGATTTGTGGTGGATATCTTGTTAGTGATCCAACATTAAAAAGATTTTTTGTATTACATTTCATTTTTCCTTTTATAGCTTTATGTATTGTATTTATACATATATTCTTTTTACACTTACAAGGTAGCACAAATCCTTTAGGGTATGATACTGCTTTAAAAATACCCTTCTATCCAAATCTTTTAAGCTTAGATATTAAAGGATTTAATAATATATTA…	EF01770869	431/431	-1	Understory
860	Dacelo gaudichaud	Alcedinidae	Insectivore	WCA_Swire	135		7	19.5	-5.22775	145.072	Madang	2013	F								1	1	0	0	0	MELVER03	425/429		EF31873718_EF31873718	425/429	99	High
867	Chalcophaps stephani	Columbidae	Frugivore	WCA_Swire	135		3	7.5	-5.22775	145.072	Madang	2013	F	144	90	23.6	41,8	6	6.8	104	1	1	0	0	0	SYMGUT02	468/472		EF31949532_EF31949532	468/472	99	Understory
870	Dacelo gaudichaud	Alcedinidae	Insectivore	WCA_Swire	135		8	22.5	-5.22775	145.072	Madang	2013	F								1	1	0	0	0	DACGAU01	450/452		EF31873721_EF31873721	450/452	99	High
879	Symposiachrus guttula	Monarchidae	Insectivore	WCA_Swire	135		5	13.5	-5.22775	145.072	Madang	2013	M	79	75	16.6	35	5.2	7,7	15.75	0	0	0	0	0	0	0	0	0	0		Understory
889	Chalcophaps stephani	Columbidae	Frugivore	WCA_Swire	135		3	7.5	-5.22775	145.072	Madang	2013	M	143	91	24.1	41,4	6.3	5.8	90	1	0	0	0	1	GRW06	426/428		EF31873730_EF31873730	391/416	93	Understory
890	Chalcophaps stephani	Columbidae	Frugivore	WCA_Swire	135		3	7.5	-5.22775	145.072	Madang	2013	M	144	92	25.5	42,7	7.4	6.8	114	1	1	0	0	0	MELVER01	435/440		EF31865533_EF31865533	435/440	98	Understory
898	Chalcophaps stephani	Columbidae	Frugivore	WCA_Swire	135		3	7.5	-5.22775	145.072	Madang	2013	M	148	93	25.6	43,2	7.5	6.7	117	1	1	0	0	0	MELVER03	425/429		EF31865534_EF31865534	425/429	99	Understory
900	Ptilinopus magnificus	Columbidae	Frugivore	WCA_Swire	135		8	22.5	-5.22775	145.072	Madang	2013	F								1	1	0	0	0	MELVER02	427/429		EF31873766_EF31873766	427/429		High
902	Chalcophaps stephani	Columbidae	Frugivore	WCA_Swire	135		7	19.5	-5.22775	145.072	Madang	2013	F	148	93	26.3	42,2	6.2	7	118	1	1	0	0	0	MELVER03	423/426		EF31873732_EF31873732	423/426	99	Understory
910	Symposiachrus guttula	Monarchidae	Insectivore	WCA_Swire	135		2	4.5	-5.22775	145.072	Madang	2013	M	81	76	16.7	35,4	5.1	8,2	18.5	1	1	0	0	0	SYMGUT01	415/422 (98%)	TTATACATATTCATATTTACCTTCCTCATGGATAACTGGATTAGTAATATTCCTAATTTCAATCGTTACAGCTTTCTATGGGTTATGTTCTTACCTCGGGGTCAAATGAGTTTCTGGGGTGCAACCGTTATTACTAATTTATTATACTTTATACCTGGACTTGTTTCATGGATTTGTGGAGGATATACTATTAGTGATCCAACTTTAAAAAGATTTTTTGTATTACATTTTATATTTCCTTTTATAGCACTATGTATTGTATTTATACATATATTCTTCTTACATTTACAAGGTAGCTCTAATCCTTTAGGATATGATACAGCTTTAAAAATACCTTTCTATCCAAGTCTATTATGTCTAGATATAAAAGGATTCAATAATGTATTAGTCCTATTTCTA…	EF01768801	415/422	-0.98	Understory
914	Ptilinopus magnificus	Columbidae	Frugivore	WCA_Swire	135		7	19.5	-5.22775	145.072	Madang	2013	F								1	1	0	0	0	PTISUP02	450/452		EF31873729_EF31873729	450/452	98	High
922	Xanthotis flaviventer	Meliphagidae	Insectivore_Nectarivore	WCA_Swire	135		7	19.5	-5.22775	145.072	Madang	2013	F	99	83	26.8	48	7.2	9,3	78	1	1	0	0	0	SYMAXI01	407/411		EF31873704_EF31873704	407/411	99	High
925	Ptilinopus magnificus	Columbidae	Frugivore	WCA_Swire	135		8	22.5	-5.22775	145.072	Madang	2013	M								1	1	0	0	0	PTISUP02	428/429		EF31873728_EF31873728	428/429		High
928	Symposiachrus guttula	Monarchidae	Insectivore	WCA_Swire	135		6	16.5	-5.22775	145.072	Madang	2013		77	77	16.6	36,6	4.7	8,4	18.5	1	1	0	0	0	SYMGUT02	468/472		EF31949532_EF31949532	468/472	99	Understory
937	Chalcophaps stephani	Columbidae	Frugivore	WCA_Swire	135		8	22.5	-5.22775	145.072	Madang	2013	M	144	91	26.2	43,3	7.6	6.1	109	1	1	0	0	0	MELVER02	423/426		EF31873733_EF31873733	423/426	99	Understory
958	Ptilinopus magnificus	Columbidae	Frugivore	WCA_Swire	135		7	19.5	-5.22775	145.072	Madang	2013	M								1	1	0	0	0	PTIRIV01	436/445		EF31873722_EF31873722	436/445		High
965	Symposiachrus guttula	Monarchidae	Insectivore	WCA_Swire	135		1	1.5	-5.22775	145.072	Madang	2013	M	73	71	16.3	35,4	5.4	8,3	17	1	1	0	0	0	SYMGUT02	394/394 (100%)	GCACATGGATAACTGGATTAGTAATATTCCTAATTTCAATTGTTACAGCTTTTATGGGTTATGTTTTACCTTGGGGTCAAATGAGTTTCTGGGGTGCAACCGTTATTACTAATTTATTATACTTTATACCTGGACTTGTTTCATGGATTTGTGGAGGATATACTATTAGTGATCCAACTTTAAAAAGATTTTTTGTATTACATTTTATATTTCCTTTTATAGCATTATGTATTGTATTTATACATATATTCTTCTTACATTTACAAGGTAGCTCTAATCCTTTAGGATATGATACAGCTTTAAAAATACCTTTCTATCCAAGTCTATTATGTCTAGATATAAAAGGATTCAATAATGTATTAGTCCTATTTCTAGCTCAAAGTTTATTTGGAATTTTAC…	EF01768795	394/394	-1	Understory
976	Chalcophaps stephani	Columbidae	Frugivore	WCA_Swire	135		4	10.5	-5.22775	145.072	Madang	2013	F	146	82	25.1	42,7	8.1	7.1	121	1	1	0	0	0	MELVER03	418/426		EF31873731_EF31873731	418/426	98	Understory
998	Meliphaga analoga	Meliphagidae	Frugivore_Nectarivore	WCA_Swire	135		6	16.5	-5.22775	145.072	Madang	2013	F	74	65	20.1	41,6	6	7,2	21.5	1	0	0	0	1	SYMGUT03	367/376 (98%)	TTATATTCTTAATATCTATTGTTACTGCATTTATGGGATATGTATTACCTTGGGGTCAAATGAGTTTCTGGGGAGCAACCGTTATTACCAATTTATTATATTTTATTCCTGGACTTGTTTCATGGATTTGTGGTGGATATCTTGTTAGTGATCCTACATTAAAAAGATTTTTTGTATTACATTTCATTTTTCCTTTCATAGCTTTATGTATTGTATTTATACATATATTCTTTTTACACTTACAAGGTAGCACAAATCCTTTAGGGTATGATACTGCTTTAAAAATACCCTTCTATCCAAATCTATTAAGCTTAGATATTAAAGGATTTAATAATATATTAGTACTATTTTTAGCACAAAGTTTATTTGGAATATTACCATTATCACATCCGGAAATA	EF01770834	367/376	-0.98	Understory
