# Supplementary material for: The drivers of avian‐haemosporidian prevalence in tropical lowland forests of New Guinea in three dimensions
Source: Ecol Evol. 2022 Feb 14;12(2):e8497. doi: 10.1002/ece3.8497 (PMC8844478; doi:10.1002/ece3.8497)
Supplement: Supplementary file 4 — Table S3 [file ECE3-12-e8497-s003.xlsx]

## Sheet: Sheet1
Species	Family	ND2	ND3	CytB	Myo2	ODC	GAPDH
Melanocharis_nigra	Melanocharitidae				KF690878	KF690806	KF691071
Toxorhamphus_novaeguineae	Melanocharitidae	MW219265	MW219306	MW219344	MW219383	MW219460
Meliphaga_analoga	Meliphagidae	DQ673215
Arses_insularis	Monarchidae	KP069580	KP069838	KP036683	KP070356		KP070047
Symposiachrus_guttula	Monarchidae	KP069650	KP069858	KP036762	KP070383		KP070002
Pitohui_kirhocephalus	Oriolidae	GQ494100	GQ494134		EU273414		EU273392
Colluricincla_megarhyncha	Pachycephalidae	KC540505	KC540439	FJ821114
Rhipidura_leucothorax	Rhipiduridae	GQ145406	GQ145444
Tanysiptera galatea		MG008152			MG007949
Ceyx solitarius		MG008094
