# Supplementary material for: The drivers of avian‐haemosporidian prevalence in tropical lowland forests of New Guinea in three dimensions
Source: Ecol Evol. 2022 Feb 14;12(2):e8497. doi: 10.1002/ece3.8497 (PMC8844478; doi:10.1002/ece3.8497)
Supplement: Supplementary file 5 — Table S4 [file ECE3-12-e8497-s005.xlsx]

## Sheet: Sheet1
Location	Precipitation_Total_2015_Site	Temp_min_2015_Sites	Temp_Max_site_2015	DistancetoCity_m	Distance_Roads_m	Distance_Sea_m	Distance_River_m	Sea_level_m	NDVI	VegetationType
Kewal	315.712	20.6661	29.77	16698.7	1775.01	16260	1034.87	48	0.89404	2
Molum	343.094	21.7818	30.14	36368.2	383.802	40770	1911.56	128	0.965517	3
Ohu	327.821	21.8352	29.8429	10388.5	30.0012	11280	1226.88	221	1	1
Haus	324.915	22.1733	30.3826	71007.2	5456.4	79370	58.23	78	0.904762	1
Ninde	365.164	21.0159	29.9618	71140.9	6582.94	81070	6.43	98	0.912409	2
W1	376.156	20.9055	29.8594	60491.2	951.201	68480	272.2	138	0.95082	1
W2	391.009	20.4632	29.7781	66672	1425.08	75540	59.33	139	1	3
W4	394.033	20.5921	29.863	73326.4	7474.16	85460	3527.11	101	0.895425	3
Yal	384.065	20.6312	29.7778	27661.3	488.807	28210	7136.07	147	0.896103	3
